# Supplementary material for: Identification of Loci and Candidate Genes Responsible for Pod Dehiscence in Soybean via Genome-Wide Association Analysis Across Multiple Environments
Source: Front Plant Sci. 2019 Jun 21;10:811. doi: 10.3389/fpls.2019.00811 (PMC6598122; doi:10.3389/fpls.2019.00811)
Supplement: Supplementary file 2 [file Table_1.XLSX]

## Sheet: Table S1
Table S1. The germplasm number, name, origion and the phenotypic data of three replications and mean value in five environments, NA means not available
Taxa	Name	Origin	Env1-1	Env1-2	Env1-3	Env1-AVG	Env2-1	Env2-2	Env2-3	Env2-AVG	Env3-1	Env3-2	Env3-3	Env3-AVG	Env4-1	Env4-2	Env4-3	Env4-AVG	Env5-1	Env5-2	Env5-3	Env5-AVG
NJAU_C001	Nannong86-4	Jiangsu	0.183333	0.0833333	0.116667	0.127778	0.813333	0.64	0.866667	0.773333	0.0666667	0.116667	0.183333	0.122222	0.15	0.316667	0.266667	0.244444	0.318889	0.151852	0.275926	0.248889
NJAU_C002	Nannong1138-2	Jiangsu	0.0166667	0.0166667	0.0333333	0.0222222	0.986667	0.786667	0.866667	0.88	0.0333333	0.0666667	0.133333	0.0777778	0.05	0.133333	0.233333	0.138889	0.326667	0.087037	0.168519	0.194074
NJAU_C003	Guchengyishuhou	Hubei	0	0	0	0	0.12	0.0933333	0.0266667	0.08	0	0.0333333	0.0166667	0.0166667	0.0166667	0.333333	0.2	0.183333	0.0377778	0.0166667	0.238889	0.0977778
NJAU_C004	Luhuangdou	Shanxi	0	0	0	0	0.893333	0.813333	0.693333	0.8	0.283333	NA	0.1	0.191667	0.883333	0.833333	0.45	0.722222	0.541667	0.391667	0.668519	0.533951
NJAU_C005	Nanchengzeibuyao	Jiangxi	0.116667	0.166667	0.116667	0.133333	0.56	0.72	0.72	0.666667	0.183333	0.25	0.116667	0.183333	0.116667	0.0666667	0.0166667	0.0666667	0.366667	0.138889	0.05	0.185185
NJAU_C006	Jurongdabiandou	Jiangxi	0.0166667	0	0.133333	0.05	0.0533333	0	0	0.0177778	0.0166667	0.0333333	0.133333	0.0611111	0	0.0333333	0.05	0.0277778	0.0225926	0.0648148	0.037037	0.0414815
NJAU_C007	Fengxilouzihuang	Shandong	0	0	0	0	0.0266667	0	0.0133333	0.0133333	0.0166667	0.0333333	0.1	0.05	0.0333333	0.1	0.15	0.0944444	0.0211111	0.0611111	0.114815	0.065679
NJAU_C008	Xiayitaipingzihuadou	Henan	0	0	0	0	0.0266667	0.04	0.04	0.0355556	0	0.0333333	0.0166667	0.0166667	0.05	0	0	0.0166667	0.022963	0.0277778	0.00555556	0.0187654
NJAU_C009	Suipingxiaoziyao	Henan	0	0.0166667	0.0333333	0.0166667	0.226667	0.146667	0.0266667	0.133333	0.0666667	0.0166667	0.05	0.0444444	0.0833333	0	0.0666667	0.05	0.0722222	0.0592593	0.0388889	0.0567901
NJAU_C010	Wanxianbaidongdou	Chongqing	0	0	0	0	0.733333	0.946667	0.746667	0.808889	0.116667	0.2	0.05	0.122222	0.233333	0.15	0.233333	0.205556	0.375185	0.135185	0.196296	0.235556
NJAU_C012	Enshizaohuangdou	Hubei	0.0166667	0.0333333	0.0333333	0.0277778	0.04	0.0533333	0.0133333	0.0355556	0	0.0166667	0	0.00555556	0	0.0333333	0.0166667	0.0166667	0.0174074	0.00185185	0.0222222	0.0138272
NJAU_C013	Qingyuanxiaoqingdou	Guangdong	0.1	0.1	0.0333333	0.0777778	0.346667	0.453333	0.573333	0.457778	0.0333333	0.133333	0.05	0.0722222	0.0833333	0.0166667	0.05	0.05	0.208148	0.0685185	0.0388889	0.105185
NJAU_C014	Huangdou	Jiangsu	0.0333333	0	0	0.0111111	0	0	0	0	0.0833333	0.15	0.0333333	0.0888889	0.05	0	0.05	0.0333333	0.0777778	0.0574074	0.0277778	0.054321
NJAU_C015	Lishuizhongzihuangdou	Jiangsu	0	0	0	0	0	0	0.0133333	0.00444444	0.2	0.05	0.0166667	0.0888889	0.0666667	0.0333333	0.0333333	0.0444444	0.0848148	0.0574074	0.037037	0.0597531
NJAU_C016	Jinhuadadou	Zhejiang	0.183333	0.05	0.0833333	0.105556	0.506667	0.333333	0.493333	0.444444	0.266667	0.2	0.116667	0.194444	NA	0.166667	0.1	0.133333	0.303704	0.155556	0.133333	0.197531
NJAU_C017	Luanchuanchengguanxiaodou	Henan	0	0	0	0	0.04	0	0.0666667	0.0355556	0.0333333	0.0666667	0.0333333	0.0444444	0.0833333	0.0333333	0.0666667	0.0611111	0.0451852	0.0537037	0.0537037	0.0508642
NJAU_C018	Zhenfengliuyuehuang	Guizhou	0.983333	0.716667	0.65	0.783333	0.946667	0.986667	0.92	0.951111	1	0.883333	0.65	0.844444	NA	0.966667	0.9	0.933333	0.944815	0.747222	0.933333	0.875123
NJAU_C019	Tongluniuchidou	Zhejiang	0	0	0	0	0.0666667	0.0133333	0	0.0266667	0.0166667	0.1	0.0333333	0.05	0.0333333	0.0166667	0.05	0.0333333	0.0477778	0.0388889	0.0333333	0.04
NJAU_C020	Deqingxiangzhudou	Zhejiang	0.0166667	0.0166667	0.0166667	0.0166667	0.2	0	0.0625	0.0875	0	0	0.0666667	0.0222222	0	0.1	0	0.0333333	0.0291667	0.0296296	0.0444444	0.0344136
NJAU_C021	Wandouzao	sShanxi	0	0	0	0	0	0.0133333	0	0.00444444	0.0666667	0.1	0.0833333	0.0833333	0.0833333	0.0333333	0.0166667	0.0444444	0.057037	0.0833333	0.0314815	0.057284
NJAU_C022	Guangzehuangjiadou	Fujian	0	0	0	0	0.0666667	0.146667	0.0533333	0.0888889	0.0833333	0.216667	0.05	0.116667	0.866667	0.633333	0.633333	0.711111	0.12963	0.344444	0.659259	0.377778
NJAU_C023	Zhengjianghuangdou	Jiangsu	0.05	0.3	0.15	0.166667	0	0	0.04	0.0133333	0	0.0333333	0	0.0111111	0.116667	0.0166667	0.05	0.0611111	0.0155556	0.0425926	0.0425926	0.0335802
NJAU_C024	Fengxiansuidaohuang	Shanghai	0.533333	0.6	0.4	0.511111	0.973333	0.866667	0.946667	0.928889	0.0333333	0.3	0.416667	0.25	0.633333	0.4	0.166667	0.4	0.420741	0.433333	0.322222	0.392099
NJAU_C025	Ganbusi	Jiangxi	0.283333	0.3	0.133333	0.238889	0.946667	0.88	0.88	0.902222	0	NA	0.333333	0.166667	0.0666667	0.0166667	0.0666667	0.05	0.451111	0.188889	0.0444444	0.228148
NJAU_C026	Yushanbayuebao	Jiangxi	0	0	0	0	0.0266667	0.0133333	0	0.0133333	0.0833333	0	0.0333333	0.0388889	0	0.05	0.0166667	0.0222222	0.0322222	0.0240741	0.0296296	0.028642
NJAU_C027	Mayidan	Shanxi	0	0	0.05	0.0166667	0.0666667	0.0666667	0	0.0444444	0.0666667	0.0166667	0.0666667	0.05	0.0166667	0.0666667	0.0333333	0.0388889	0.0425926	0.0444444	0.0462963	0.0444444
NJAU_C028	Longyanqiuwudou	Fujian	0	0	0	0	0.686667	0.773333	0.653333	0.704444	0.383333	0.3	0.283333	0.322222	0.683333	0.433333	0.933333	0.683333	0.462593	0.42963	0.683333	0.525185
NJAU_C029	Baihuamoshidou	Jilin	0.9	0.9	0.95	0.916667	0.986667	0.96	0.96	0.968889	0.116667	0.0333333	NA	0.075	0.533333	0.666667	0.85	0.683333	0.372963	0.304167	0.733333	0.470154
NJAU_C030	Nantongdayangqing	Jiangsu	0.933333	0.883333	0.85	0.888889	0.946667	0.813333	1	0.92	0.483333	0.866667	0.566667	0.638889	0.5	0.7	0.833333	0.677778	0.756667	0.568519	0.737037	0.687407
NJAU_C031	Yushanqingdou	Jiangxi	0.383333	0.433333	0.333333	0.383333	0.533333	0.666667	0.893333	0.697778	0.116667	0.25	0.416667	0.261111	0.566667	0.183333	0.383333	0.377778	0.354815	0.414815	0.314815	0.361481
NJAU_C032	Jinlongheidou	Guangxi	0.0833333	0.116667	0.133333	0.111111	0	0	0	0	0.0166667	0.25	0.05	0.105556	0.0166667	0.1	0.05	0.0555556	0.0888889	0.0574074	0.0685185	0.0716049
NJAU_C033	Xutongdadou	Jiangsu	0.333333	0.283333	0.316667	0.311111	0.826667	0.933333	0.773333	0.844444	0.583333	0.733333	0.533333	0.616667	0.166667	0.116667	0.366667	0.216667	0.72037	0.438889	0.233333	0.464198
NJAU_C034	Anluxiaohuangdou	Hubei	0.95	1	0.933333	0.961111	0.946667	0.746667	0.96	0.884444	0.65	0.45	0.4	0.5	0.133333	0.333333	0.25	0.238889	0.661481	0.344444	0.274074	0.426667
NJAU_C035	Baimodou	Neimenggu	0	0	0	0	0.444444	0.56	0.786667	0.597037	0.7	0.716667	0.516667	0.644444	0.916667	0.933333	0.833333	0.894444	0.671235	0.692593	0.887037	0.750288
NJAU_C036	Duchangnidou	Jiangxi	0.466667	0.466667	0.516667	0.483333	0.506667	0.813333	0.853333	0.724444	0.166667	0.483333	0.5	0.383333	0.216667	NA	0.216667	0.216667	0.458148	0.366667	0.216667	0.34716
NJAU_C037	Donganheidou	Guangxi	0.1	0.05	0.0833333	0.0777778	0.393333	0.466667	0.4	0.42	0.0666667	0.0666667	0.2	0.111111	0.0666667	0	0.216667	0.0944444	0.184444	0.125926	0.103704	0.138025
NJAU_C038	Xiaodongdou	Shichun	0	0	0	0	0.506667	0.586667	0.546667	0.546667	0.233333	0.566667	0.383333	0.394444	NA	0.383333	0.0666667	0.225	0.448889	0.388889	0.225	0.354259
NJAU_C039	Wujiangqingdou3	Jiangsu	0.25	0.466667	0.5	0.405556	0.806667	0.866667	0.773333	0.815556	0.25	0.25	0.3	0.266667	0.616667	NA	0.433333	0.525	0.438519	0.394444	0.479167	0.437377
NJAU_C040	Hongpiyehuangdou	Hubei	0.0833333	0.1	0.133333	0.105556	0.0933333	0.0266667	0.08	0.0666667	0.233333	0.0833333	0.15	0.155556	0.133333	0.0833333	0.133333	0.116667	0.127778	0.146296	0.111111	0.128395
NJAU_C041	Jianliniumaohuang	Hubei	0.466667	0.45	0.45	0.455556	0.853333	0.88	0.626667	0.786667	0.366667	0.516667	0.483333	0.455556	0.616667	0.516667	0.483333	0.538889	0.556667	0.518519	0.512963	0.529383
NJAU_C043	Anxianghuangdou	Hunan	0	0	0	0	0.04	0	0	0.0133333	0	0.0666667	0.0333333	0.0333333	0.0166667	0.05	0.133333	0.0666667	0.0266667	0.0277778	0.0833333	0.0459259
NJAU_C044	Geyangqingdou	Jiangxi	0.183333	0.5	0.333333	0.338889	0.653333	0.573333	0.426667	0.551111	0.2	0.166667	0.183333	0.183333	0.633333	0.583333	0.55	0.588889	0.305926	0.333333	0.574074	0.404444
NJAU_C045	Nannong73-93	Jiangsu	0.8	0.916667	0.866667	0.861111	0.8	0.916667	0.866667	0.861111	0.25	0.0333333	0	0.0944444	0.05	0.25	0.15	0.15	0.381481	0.0481481	0.183333	0.204321
NJAU_C046	Huaiyangqiuheidou	Jiangsu	0.0666667	0.0333333	0.0666667	0.0555556	0.0533333	0.0933333	0.0266667	0.0577778	0.0333333	0.0166667	0.05	0.0333333	0.05	0	0.0166667	0.0222222	0.0359259	0.0444444	0.012963	0.0311111
NJAU_C047	Xiqingdou	Yunnan	0	0	0	0	0.413333	0.653333	0.42	0.495556	0.15	0.283333	0.416667	0.283333	0.3	0.233333	NA	0.266667	0.30963	0.333333	0.25	0.297654
NJAU_C048	unknow	Unknown	0.916667	0.833333	0.85	0.866667	0.813333	0.973333	0.853333	0.88	0.05	0.133333	0.233333	0.138889	0.3	0.183333	0.183333	0.222222	0.354444	0.224074	0.196296	0.258272
NJAU_C049	Shuangjiangzongpidou	Yunnan	0	0	0	0	0.4	0.453333	0.466667	0.44	0.583333	0.133333	0.483333	0.4	0.833333	0.766667	NA	0.8	0.385556	0.572222	0.783333	0.58037
NJAU_C050	Unkown	Unknown	0.0666667	0.116667	0	0.0611111	0	0.0133333	0.0133333	0.00888889	0.0333333	0.0333333	0.1	0.0555556	0.233333	0.0166667	0.05	0.1	0.0251852	0.12963	0.0555556	0.0701235
NJAU_C051	Dawuliuyuebao	Hubei	0	0	0	0	0	0.0266667	0	0.00888889	0.0666667	0.0666667	0	0.0444444	0.1	0	0.0166667	0.0388889	0.0474074	0.0481481	0.0185185	0.0380247
NJAU_C052	Guangfengmaliaodou	Jiangxi	0.0333333	0.0166667	0.0333333	0.0277778	0.32	0.346667	0.346667	0.337778	0.166667	0.4	0.216667	0.261111	0.166667	0.05	0.2	0.138889	0.301481	0.214815	0.12963	0.215309
NJAU_C053	Erwangdou	Jiangxi	0.0166667	0	0	0.00555556	0.16	0.146667	0.04	0.115556	0.0166667	0.0666667	0.05	0.0444444	0.216667	0.0833333	0.0833333	0.127778	0.0662963	0.103704	0.0981481	0.0893827
NJAU_C054	Qujianghuangkengdong	Guangdong	0	0	0	0	0.446667	0.6	0.306667	0.451111	0.716667	0.6	NA	0.658333	0.766667	0.683333	0.733333	0.727778	0.589259	0.7125	0.714815	0.672191
NJAU_C055	Tianeliuyuehuang	Guangxi	0.4	0.633333	0.716667	0.583333	0.52	0.826667	0.586667	0.644444	0.616667	NA	0.55	0.583333	0.266667	NA	0.1	0.183333	0.630556	0.466667	0.141667	0.412963
NJAU_C056	Mayidou	Jiangxi	0.366667	0.233333	0.383333	0.327778	0.92	0.893333	0.453333	0.755556	0.0166667	0.05	0.0166667	0.0277778	0	0.0833333	0.116667	0.0666667	0.274074	0.0148148	0.0888889	0.125926
NJAU_C057	Nidou	Unknown	0.283333	0	0.05	0.111111	0.533333	0.786667	0.48	0.6	0.283333	0.383333	0.333333	0.333333	0.416667	0.283333	0.4	0.366667	0.422222	0.361111	0.35	0.377778
NJAU_C058	Liuhexiaoyeqing	Jiangsu	0.4	0.4	0.5	0.433333	0.626667	0.946667	0.853333	0.808889	NA	0.0166667	0.416667	0.216667	0.283333	0.383333	0.533333	0.4	0.412778	0.305556	0.438889	0.385741
NJAU_C059	Heibawangbian	Jilin	0.0166667	0	0	0.00555556	0.0266667	0.0533333	0.04	0.04	0.0166667	0.0333333	0.0166667	0.0222222	0.0333333	0	0.0333333	0.0222222	0.03	0.0240741	0.0185185	0.0241975
NJAU_C060	Zhijinsanjiaxiaodou	Hebei	0.0833333	0.116667	0.15	0.116667	0.413333	0	0.04	0.151111	0.0166667	0.0166667	0.0166667	0.0166667	0.183333	0.15	0	0.111111	0.0614815	0.0722222	0.087037	0.0735802
NJAU_C061	Anyixiaoheidou	Shanxi	0	0	0	0	0.0933333	0	0.0533333	0.0488889	0.0166667	0.05	0.2	0.0888889	0.216667	0.0833333	0	0.1	0.0385185	0.168519	0.0611111	0.0893827
NJAU_C062	Dajinhuang	Heilongjiang	0.533333	0.666667	0.483333	0.561111	0.48	0.666667	0.16	0.435556	0.333333	0.0333333	0.0666667	0.144444	0.5	0.616667	0.833333	0.65	0.267407	0.237037	0.7	0.401481
NJAU_C063	Maoyandou	Shanxi	0.0333333	0.116667	0.1	0.0833333	0.04	0.0533333	0.0533333	0.0488889	0.0333333	0.15	0.0833333	0.0888889	0.0166667	0.0166667	0.1	0.0444444	0.0774074	0.062963	0.0537037	0.0646914
NJAU_C064	Zhenbaxiaobaihuang	Shanxi	0.85	0.633333	0.583333	0.688889	0.666667	0.92	0.693333	0.76	0.466667	0.55	0.716667	0.577778	0.15	0.433333	NA	0.291667	0.592222	0.481481	0.3625	0.478735
NJAU_C065	Pingshanheidou	Hebei	0.0166667	0.0166667	0.05	0.0277778	0.0933333	0.106667	0.0133333	0.0711111	0.0166667	0.116667	0.05	0.0611111	0.233333	0.1	0.0833333	0.138889	0.0681481	0.114815	0.107407	0.0967901
NJAU_C066	Yushandawudou	Jiangxi	0.0333333	0	0.0166667	0.0166667	0.04	0	0	0.0133333	0.0166667	0.05	0.0333333	0.0333333	0.05	0.0666667	0.116667	0.0777778	0.0266667	0.0388889	0.087037	0.0508642
NJAU_C067	Anyiheidou	Shanxi	0.266667	0.0166667	0.05	0.111111	0.16	0	0.0133333	0.0577778	0.0833333	0.366667	0.15	0.2	0	0.2	0.216667	0.138889	0.169259	0.116667	0.185185	0.157037
NJAU_C068	Qiongshanxiawangwudou	Hainan	0	0	0	0	0.0133333	0.0266667	0.04	0.0266667	0.0166667	0.0333333	0	0.0166667	0.0333333	0.216667	0.0166667	0.0888889	0.0255556	0.0166667	0.107407	0.0498765
NJAU_C069	Qionghaixiaozhongwudou	Hainan	0.1	0.15	0.15	0.133333	0.893333	0.8	0.773333	0.822222	0.0333333	0.25	0.1	0.127778	0.133333	0.366667	0.116667	0.205556	0.368519	0.12037	0.22963	0.239506
NJAU_C070	Bamaiuyuehuang	Guangxi	0	0	0	0	0	0	0.04	0.0133333	0.0333333	0.0166667	0.05	0.0333333	0.0666667	0.0333333	0.0166667	0.0388889	0.0211111	0.05	0.0296296	0.0335802
NJAU_C071	Chuxiu	Jiangsu	0.433333	0.183333	0.35	0.322222	0.933333	0.906667	0.973333	0.937778	0.25	0.25	0.516667	0.338889	0.416667	0.0333333	NA	0.225	0.479259	0.424074	0.129167	0.344167
NJAU_C072	Nanhuaheipidou	Yunnan	0.183333	0.2	0.2	0.194444	0.786667	0.72	0.613333	0.706667	0.116667	0.383333	0.516667	0.338889	0.566667	0.566667	NA	0.566667	0.402222	0.474074	0.566667	0.480988
NJAU_C073	Yunhefengheidou	Zhejiang	0.0666667	0.133333	0.0666667	0.0888889	0	0	0.0133333	0.00444444	0.0166667	0.0333333	0.0833333	0.0444444	0.0666667	0.0333333	NA	0.05	0.0181481	0.0648148	0.0416667	0.0415432
NJAU_C074	Feixidahuangdou	Anhui	0	0.05	0.05	0.0333333	0.16	0	0.0133333	0.0577778	0.0166667	0	0.0166667	0.0111111	0.1	0.0166667	0	0.0388889	0.0248148	0.0425926	0.0185185	0.028642
NJAU_C075	Shangraoganbusi	Jiangxi	0.2	0.166667	0.416667	0.261111	0.386667	0.613333	0.493333	0.497778	0.283333	0.05	0.15	0.161111	NA	0.733333	0.733333	0.733333	0.277037	0.155556	0.733333	0.388642
NJAU_C076	Yaanxiaolizao	Shichun	0	0	0	0	0.346667	0.573333	0.786667	0.568889	0.633333	0.766667	0.533333	0.644444	0.633333	0.7	0.816667	0.716667	0.656296	0.603704	0.744444	0.668148
NJAU_C077	Ningnanheizi	Jiangsu	0.133333	0.133333	0.15	0.138889	0.333333	0.493333	0.56	0.462222	0.133333	0.1	NA	0.116667	NA	0.35	0.366667	0.358333	0.231852	0.116667	0.358333	0.235617
NJAU_C078	Shangraowanqing	Jiangxi	0.116667	0.383333	0.2	0.233333	0.573333	0.826667	0.533333	0.644444	0.7	0.633333	0.65	0.661111	0.0833333	0.183333	0.2	0.155556	0.659259	0.464815	0.17963	0.434568
NJAU_C079	Dajinhuang	Heilongjiang	0.25	0.116667	0.0666667	0.144444	0.213333	0.08	0.213333	0.168889	0.166667	0.15	0.1	0.138889	0.2	0.183333	NA	0.191667	0.161852	0.146296	0.1875	0.165216
NJAU_C080	Yangchunxiaoli	Guangdong	0.366667	0.216667	0.216667	0.266667	0.626667	0.733333	0.746667	0.702222	0.483333	0.383333	NA	0.433333	0.516667	0.883333	0.666667	0.688889	0.522963	0.475	0.746296	0.58142
NJAU_C081	Hengyangyaodou	Hunan	0	0	0	0	0.0266667	0.0533333	0.08	0.0533333	0.116667	0.05	0.0666667	0.0777778	0.25	0.466667	NA	0.358333	0.0733333	0.131481	0.4125	0.205772
NJAU_C082	Chongmingtiegengdou	Shanghai	0.733333	0.833333	0.833333	0.8	0.333333	0.666667	0.813333	0.604444	0.533333	0.45	0.233333	0.405556	0.616667	0.783333	0.666667	0.688889	0.529259	0.418519	0.712963	0.55358
NJAU_C083	Wukehuang	Jiangsu	0	0	0	0	0.08	0.4	0.386667	0.288889	NA	0.283333	0.0333333	0.158333	0.783333	0.65	0.8	0.744444	0.286111	0.325	0.731481	0.447531
NJAU_C084	unknow	Unknown	0.15	0.166667	0.133333	0.15	0.906667	0.92	0.826667	0.884444	0.05	0.0166667	NA	0.0333333	0.1	0.266667	0.133333	0.166667	0.317037	0.0666667	0.188889	0.190864
NJAU_C085	Huanglingshanzizou	Hubei	0	0	0	0	0.906667	0.833333	0.893333	0.877778	0.833333	0.666667	0.75	0.75	NA	0.983333	0.9	0.941667	0.792593	0.75	0.941667	0.828086
NJAU_C086	Ningdoubayuehuang	Jiangxi	0.0333333	0.0333333	0.0333333	0.0333333	0.213333	0.213333	0.173333	0.2	0.0666667	0.0333333	0.15	0.0833333	0.05	NA	0.1	0.075	0.1	0.0944444	0.0875	0.0939815
NJAU_C087	Longshanneiziqing	Hunan	0.05	0	0.0333333	0.0277778	0	0.0133333	0.04	0.0177778	0	0	0.166667	0.0555556	0.183333	0.0166667	0.0166667	0.0722222	0.00592593	0.135185	0.0351852	0.0587654
NJAU_C088	Woyangheidou	Anhui	0	0	0	0	0	0	0	0	0	0	0.0166667	0.00555556	0	0.0333333	0	0.0111111	0	0.00740741	0.0148148	0.00740741
NJAU_C089	Yunmengliuyuehuaye	Anhui	0	0	0	0	0.04	0.24	0.4	0.226667	0.0333333	0.05	0.1	0.0611111	0.283333	0.0833333	0.1	0.155556	0.103333	0.148148	0.112963	0.121481
NJAU_C090	Malidou	Zhejiang	0.0333333	0	0.0833333	0.0388889	0.0133333	0.0133333	0	0.00888889	0.0166667	0.0333333	0.05	0.0333333	0.1	0.0166667	0.15	0.0888889	0.0196296	0.0611111	0.0851852	0.0553086
NJAU_C091	Ninghaiwanhuangdou	Zhejiang	0	0	0	0	0.0533333	0	0.175	0.0761111	0.0666667	0.05	0.116667	0.0777778	0.15	0.2	0.0333333	0.127778	0.0642593	0.114815	0.12037	0.0998148
NJAU_C092	Shangraoheiyangdou	Jiangxi	0.0166667	0.0166667	0.0166667	0.0166667	0.0266667	0.0266667	0.106667	0.0533333	0.266667	0	0.0666667	0.111111	0.133333	0.0666667	0	0.0666667	0.106667	0.103704	0.0444444	0.0849383
NJAU_C093	Xipinghongmiandou	Henan	0.183333	0.233333	0.2	0.205556	0.546667	0.626667	0.24	0.471111	0.0166667	0.0666667	0.0166667	0.0333333	0.166667	0.0166667	0.05	0.0777778	0.184815	0.0722222	0.0481481	0.101728
NJAU_C094	OC7934	Brazil	0.0166667	0.166667	0.05	0.0777778	0	0	0	0	0	0.0333333	0.0666667	0.0333333	0.0333333	0.05	0	0.0277778	0.0111111	0.0444444	0.0259259	0.0271605
NJAU_C095	Xinchangliuyuedou	Jiangsu	0.75	0.55	0.583333	0.627778	0.04	0.253333	0	0.0977778	0.0166667	0.0666667	0.116667	0.0666667	0.2	0.0833333	0.133333	0.138889	0.0603704	0.127778	0.118519	0.102222
NJAU_C096	Dongaipingdinghuang	Jiangsu	0.433333	0.35	0.383333	0.388889	0.08	0.0533333	0.32	0.151111	0	0.0333333	0	0.0111111	0.05	0.0333333	0	0.0277778	0.0614815	0.0203704	0.0203704	0.0340741
NJAU_C097	unknow	Unknown	0.0833333	0.15	0.1	0.111111	0.72	0.986667	0.933333	0.88	0.166667	0.183333	0.133333	0.161111	0.183333	0.0333333	NA	0.108333	0.41	0.159259	0.0708333	0.213364
NJAU_C098	Suxie1	Jiangsu	0.816667	0.866667	0.866667	0.85	0.773333	0.786667	0.653333	0.737778	0	0.4	0.35	0.25	NA	0.35	0.383333	0.366667	0.379259	0.3	0.366667	0.348642
NJAU_C099	Bogao	Jiangsu	0.0333333	0.116667	0.1	0.0833333	0	0	0.0533333	0.0177778	0	0.0166667	0.466667	0.161111	0.0333333	0.0333333	0	0.0222222	0.0114815	0.22037	0.0185185	0.0834568
NJAU_C100	Nannong 94-156	Jiangsu	0.383333	0.45	0.383333	0.405556	0.6	0.746667	0.76	0.702222	NA	0.05	0.4	0.225	0.116667	0.116667	NA	0.116667	0.376111	0.247222	0.116667	0.246667
NJAU_C101	Kefeng 1	Beijing	0	0	0	0	0	0.0133333	0	0.00444444	0	0	0.0166667	0.00555556	0.0166667	0	0.05	0.0222222	0.00148148	0.012963	0.0240741	0.0128395
NJAU_C102	Hefeng34	Liaoning	0	0	0	0	0.0933333	0.133333	0.0266667	0.0844444	0.133333	0.05	0.0333333	0.0722222	0.133333	0.0333333	0.05	0.0722222	0.0892593	0.0796296	0.0518519	0.0735802
NJAU_C103	Fengjiao66-12	Liaoning	0.2	0.0666667	0.05	0.105556	0	0.0266667	0.28	0.102222	0.1	0.116667	0.166667	0.127778	NA	0.25	0.233333	0.241667	0.106296	0.147222	0.241667	0.165062
NJAU_C104	Liaodou11	Liaoning	0	0.133333	0.1	0.0777778	0.266667	0.0533333	0.0266667	0.115556	0	0	0	0	0	0	0.0666667	0.0222222	0.0385185	0	0.0296296	0.022716
NJAU_C105	Shanghaibayuebai	Shanghai	0.983333	0.933333	0.883333	0.933333	0.04	0.0666667	0.0666667	0.0577778	0.116667	0.0666667	0.133333	0.105556	0.0666667	0.116667	0.0333333	0.0722222	0.0803704	0.101852	0.0740741	0.0854321
NJAU_C106	Jindou4	Shanxi	0.0166667	0.0333333	0.116667	0.0555556	0.0533333	0.226667	0.0666667	0.115556	0.0166667	0.0166667	0.05	0.0277778	0.0166667	0.0333333	0.0666667	0.0388889	0.0496296	0.0314815	0.0462963	0.0424691
NJAU_C107	Shangqiu73	Henan	0.0333333	0.0333333	0.116667	0.0611111	0.0355556	0.0266667	0.04	0.0340741	0	0.0333333	0.0166667	0.0166667	0.1	0.0333333	0.05	0.0611111	0.0224691	0.0444444	0.0481481	0.0383539
NJAU_C108	Xipinghesedou	Henan	0	0	0	0	0.0266667	0.0533333	0	0.0266667	0.0166667	0.05	0.0166667	0.0277778	0	0.0166667	0.0333333	0.0166667	0.0311111	0.0148148	0.0222222	0.022716
NJAU_C109	Guangshanwenzhutian	Henan	0	0.0166667	0.05	0.0222222	0.346667	0	0	0.115556	0.0333333	0.116667	0.0166667	0.0555556	0	0	0.0166667	0.00555556	0.0885185	0.0240741	0.00740741	0.04
NJAU_C110	Yueyangliuyuebao	Hunan	0.983333	0.883333	0.9	0.922222	0.0933333	0.0266667	0.28	0.133333	0.266667	0.133333	0.433333	0.277778	0.283333	0.1	0.183333	0.188889	0.177778	0.331481	0.157407	0.222222
NJAU_C111	Taishunqiudou	Zhejiang	0.6	0.566667	0.6	0.588889	0.137778	0	0.04	0.0592593	0.3	0.133333	0.15	0.194444	0.283333	0.35	0.116667	0.25	0.164198	0.209259	0.238889	0.204115
NJAU_C112	Chundou	Fujian	0.166667	0.316667	0.283333	0.255556	0.0266667	0	0.025	0.0172222	0.0166667	0.133333	0.0833333	0.0777778	0.0166667	0.35	0.25	0.205556	0.0557407	0.0592593	0.268519	0.12784
NJAU_C113	heidadou	Heilongjiang	0.05	0.0166667	0.1	0.0555556	0	0	0	0	0.0166667	0.0333333	0.0333333	0.0277778	0.0333333	0.0166667	0.0166667	0.0222222	0.0166667	0.0314815	0.0185185	0.0222222
NJAU_C114	Chadou	Shandong	0.0666667	0.0333333	0.1	0.0666667	0.0133333	0.253333	0.04	0.102222	0.1	0.0333333	0.1	0.0777778	0.1	0.0833333	0.0166667	0.0666667	0.0785185	0.0925926	0.0555556	0.0755556
NJAU_C115	Yangdali	Liaoning	0	0	0	0	0.0133333	0.0533333	0.04	0.0355556	0.0666667	0.0166667	0.0166667	0.0333333	0.0166667	0.0166667	0.05	0.0277778	0.0396296	0.0222222	0.0314815	0.0311111
NJAU_C116	Chengyujinghuang	Jilin	0.166667	0.116667	0.133333	0.138889	0.0133333	0.0666667	0.0933333	0.0577778	0	0.0166667	0.0666667	0.0277778	0	0.0166667	0.0333333	0.0166667	0.0248148	0.0314815	0.0222222	0.0261728
NJAU_C117	Heidou1Hao	Guangdou	0.0833333	0.0666667	0.0833333	0.0777778	0	0.0133333	0.0133333	0.00888889	0.05	0	0.0333333	0.0277778	0.0166667	0	0.0166667	0.0111111	0.0196296	0.0259259	0.00925926	0.0182716
NJAU_C118	Xiaolidou	Liaoning	0	0	0	0	0.346667	0.0133333	0	0.12	0.0333333	0.0166667	0.0166667	0.0222222	0.05	0.0166667	0.0166667	0.0277778	0.0566667	0.0296296	0.0203704	0.0355556
NJAU_C119	Shizhuzhuyaozi	Chongqing	0.766667	0.716667	0.983333	0.822222	0.0266667	0.186667	0.146667	0.12	0.566667	0.883333	0.7	0.716667	0.75	0.966667	0.516667	0.744444	0.523333	0.722222	0.742593	0.662716
NJAU_C120	Jisichanglidou	Heilongjiang	0.966667	0.9	0.883333	0.916667	0	0	0.0266667	0.00888889	0.0166667	0.0833333	0	0.0333333	0.0833333	0.05	0.0666667	0.0666667	0.0362963	0.0388889	0.0611111	0.0454321
NJAU_C121	Jiyuanshangzhuangshui	Henan	0	0	0	0	0.04	0.0266667	0	0.0222222	0.0166667	0.0166667	0	0.0111111	0	0	0	0	0.0185185	0.0037037	0	0.00740741
NJAU_C123	Juyexiaotuyan	Shandong	0.15	0.25	0.1	0.166667	0.04	0.08	0.2	0.106667	0.0666667	0.133333	0.0666667	0.0888889	0.0833333	0.15	0.1	0.111111	0.102222	0.0796296	0.12037	0.100741
NJAU_C124	Xifengdawudou	Guizou	0.133333	0.133333	0.183333	0.15	0.0133333	0.02	0.0133333	0.0155556	0.0333333	0.0166667	0.0166667	0.0222222	0	0.0166667	0.0333333	0.0166667	0.0218519	0.012963	0.0222222	0.0190123
NJAU_C125	Xuchangbaihuacao	Henan	0	0	0	0	0	0.08	0	0.0266667	0.0666667	0	0.0333333	0.0333333	0.0166667	0.0333333	0	0.0166667	0.0311111	0.0277778	0.0166667	0.0251852
NJAU_C126	Tuochengxihuacao	Henan	0	0	0	0	0.00666667	0.04	0.0133333	0.02	0.05	0.0333333	0.133333	0.0722222	0	0	0.0333333	0.0111111	0.0344444	0.0685185	0.0148148	0.0392593
NJAU_C127	Kaifengguozhuangqing	Henan	0.0166667	0.05	0.0833333	0.05	0.216667	0	0.0133333	0.0766667	0.05	0.0333333	0	0.0277778	0.0166667	0.0833333	0.0333333	0.0444444	0.0533333	0.0148148	0.0537037	0.0406173
NJAU_C128	Huangpixiaoqingdou	Anhui	0.0666667	0.0333333	0.183333	0.0944444	0.113333	0.133333	0.0533333	0.1	0.316667	0.05	0.116667	0.161111	0.0166667	0.0166667	0.4	0.144444	0.155556	0.0981481	0.187037	0.146914
NJAU_C129	Tongshanbopihuangdoujia	Hubei	0	0.0166667	0.0333333	0.0166667	0	0	0.0125	0.00416667	0.0333333	0.0333333	0.05	0.0388889	0.0166667	0	0.0333333	0.0166667	0.0236111	0.0351852	0.0166667	0.0251543
NJAU_C130	Wenfeng5	Liaoning	0.0333333	0.05	0.05	0.0444444	0.36	0.56	0.506667	0.475556	0.05	0.0333333	0.0166667	0.0333333	0.0166667	0.0666667	0.0333333	0.0388889	0.186296	0.0222222	0.0462963	0.0849383
NJAU_C131	Mancangjin	Liaoning	0.0833333	0.0333333	0.133333	0.0833333	0.025	0.173333	0	0.0661111	0.1	0.05	NA	0.075	0.216667	0.0333333	0.183333	0.144444	0.072037	0.145833	0.12037	0.112747
NJAU_C132	Xingyanghuihuangdou	Henan	0.5	0.666667	0.566667	0.577778	0.22	0.0133333	0.146667	0.126667	0.0333333	0.05	0.05	0.0444444	0.166667	0.05	0.116667	0.111111	0.07	0.087037	0.0925926	0.0832099
NJAU_C133	Fuyang170	Anhui	0.116667	0.133333	0.133333	0.127778	0.025	0.0666667	0	0.0305556	0.1	0.1	0.0666667	0.0888889	0.1	0.1	0.0666667	0.0888889	0.0768519	0.0851852	0.0851852	0.0824074
NJAU_C135	Gantai	Anhui	0.716667	0.783333	0.766667	0.755556	0.546667	0.826667	0.56	0.644444	0.0833333	0.316667	0.0166667	0.138889	0.766667	0.7	0.6	0.688889	0.348148	0.307407	0.662963	0.439506
NJAU_C137	P171451	America	0	0	0	0	0.0133333	0	0	0.00444444	0	0.0333333	0.0166667	0.0166667	0.0333333	0	0	0.0111111	0.0125926	0.0222222	0.0037037	0.0128395
NJAU_C138	Zhongdou14	Beijing	0.116667	0.0166667	0.0833333	0.0722222	0.05	0	0	0.0166667	0.0166667	0.05	0.0666667	0.0444444	0.1	0.3	0.383333	0.261111	0.0277778	0.0703704	0.314815	0.137654
NJAU_C139	Fujian341	Fujian	0.133333	0.233333	0.183333	0.183333	0.84	0.84	1	0.893333	0.05	0.316667	0.0666667	0.144444	0.116667	0.0166667	NA	0.0666667	0.42	0.109259	0.0416667	0.190309
NJAU_C140	York	America	0.0166667	0.0166667	0	0.0111111	0	0.0266667	0	0.00888889	0.0333333	0.0333333	0	0.0222222	0	0.0166667	0.0166667	0.0111111	0.0251852	0.00740741	0.0148148	0.0158025
NJAU_C141	Lanchuanchengguanchunheidou	Hebai	0.4	0.466667	0.433333	0.433333	0.0375	0.0125	0.0125	0.0208333	0.0833333	0.383333	0.05	0.172222	0.533333	0.966667	0.716667	0.738889	0.1625	0.251852	0.807407	0.407253
NJAU_C142	Anshunbiaojiaodou	Guizhou	0.25	0.266667	0.266667	0.261111	0.0533333	0	0.173333	0.0755556	0.0166667	0.0333333	0.0166667	0.0222222	0	0	0	0	0.0418519	0.012963	0	0.0182716
NJAU_C143	Moshidadou	Shandong	0	0	0	0	0	0.025	0	0.00833333	0.05	0.0833333	0.0333333	0.0555556	0.0333333	0.05	0.0166667	0.0333333	0.0472222	0.0407407	0.0333333	0.0404321
NJAU_C144	89-29	Jiangsu	0.466667	0.3	0.5	0.422222	0.746667	0.733333	0.773333	0.751111	0.0833333	NA	0.05	0.0666667	0.116667	0.283333	0.3	0.233333	0.417222	0.0777778	0.272222	0.255741
NJAU_C145	Guanyunhongmaoyou	Jiangsu	0.916667	0.866667	0.833333	0.872222	0.04	0.146667	0.146667	0.111111	0.0333333	0.05	0.0333333	0.0388889	0.0333333	0.0166667	0.0833333	0.0444444	0.0648148	0.0351852	0.0481481	0.0493827
NJAU_C146	Donghaixiaoheidou	Jiangsu	0.0333333	0.0333333	0.0333333	0.0333333	0.0533333	0	0.0716667	0.0416667	0.05	0.0166667	0.0333333	0.0333333	0	0.05	0	0.0166667	0.0361111	0.0222222	0.0222222	0.0268519
NJAU_C147	Jiangyinheidou	Jiangsu	0	0	0	0	0.306667	0.603333	0.626667	0.512222	0.0333333	0.05	0.0166667	0.0333333	0.0333333	0.0166667	0.0333333	0.0277778	0.198519	0.0277778	0.0259259	0.0840741
NJAU_C148	Lichengxiaolidou	Shandong	0.05	0.05	0.116667	0.0722222	0.0125	0.0266667	0.04	0.0263889	0.05	0.0666667	0.1	0.0722222	0.05	0	0.0666667	0.0388889	0.0476852	0.0740741	0.0351852	0.0523148
NJAU_C149	Hezepingdingdou	Shandong	0.333333	0.633333	0.7	0.555556	0	0.173333	0.0125	0.0619444	0.0333333	0.05	0.0166667	0.0333333	0.0333333	0.0833333	0.05	0.0555556	0.0484259	0.0277778	0.062963	0.0463889
NJAU_C150	Gaoyaosanyuehuang	Guangdong	0.45	0.233333	0.716667	0.466667	0	0	0	0	0.166667	0.0833333	0.183333	0.144444	0.15	0.3	0.05	0.166667	0.0833333	0.159259	0.172222	0.138272
NJAU_C151	Laoshuyan	Shanxi	0.35	0.3	0.45	0.366667	0.88	0.933333	0.8	0.871111	NA	0.9	0.716667	0.808333	0.7	0.55	NA	0.625	0.885556	0.741667	0.5875	0.738241
NJAU_C152	Chaqiuheidou	Unknown	0.0333333	0.0166667	0.05	0.0333333	0	0	0	0	0	0	0	0	0.133333	0.05	0.0166667	0.0666667	0	0.0444444	0.0444444	0.0296296
NJAU_C153	Yixianheidou	Hebei	0.0166667	0.0166667	0.0166667	0.0166667	0.0375	0.0125	0.05	0.0333333	0.183333	0.116667	0.1	0.133333	0.0833333	0.0166667	0.0166667	0.0388889	0.111111	0.105556	0.0240741	0.0802469
NJAU_C154	Jinxianzaochadou	Jiangxi	0.866667	0.833333	0.866667	0.855556	0	0.025	0	0.00833333	0.0666667	0.05	0.15	0.0888889	0.0666667	0.0166667	0.05	0.0444444	0.0416667	0.101852	0.037037	0.0601852
NJAU_C155	Huimintiezhugan	Jiangsu	0.183333	0.15	0.2	0.177778	0	0	0.025	0.00833333	0.133333	0.0333333	0.0666667	0.0777778	0.133333	0.0166667	0.05	0.0666667	0.0583333	0.0925926	0.0444444	0.0651235
NJAU_C156	Jinzhoutangwang	Liaoning	0.0666667	0.0333333	0.0666667	0.0555556	0	0.00444444	0.0133333	0.00592593	0.0166667	0.05	0.2	0.0888889	0.183333	0.116667	0.0666667	0.122222	0.0241975	0.157407	0.101852	0.0944856
NJAU_C157	Liuyuebao	Jiangxi	0.933333	0.933333	0.95	0.938889	0.0533333	0.12	0.133333	0.102222	NA	0.233333	0.333333	0.283333	NA	0.166667	0.2	0.183333	0.167778	0.308333	0.183333	0.219815
NJAU_C158	Tonganyouzaidou	Fujian	0.166667	0.366667	0.216667	0.25	0.08	0.226667	0.266667	0.191111	0.05	0.0333333	0.25	0.111111	0.1	0.116667	0.0833333	0.1	0.0914815	0.153704	0.1	0.115062
NJAU_C159	Binhaihongchadou	Jiangsu	0.15	0.116667	0.216667	0.161111	0.693333	0.933333	0.733333	0.786667	0.0166667	0	0.0666667	0.0277778	0.5	0.3	0.1	0.3	0.267778	0.198148	0.233333	0.233086
NJAU_C160	Jingdehuangdou	Anhui	0	0	0	0	0	0	0	0	0	0.0166667	0	0.00555556	0.0166667	0	0.0166667	0.0111111	0.00555556	0.00740741	0.00925926	0.00740741
NJAU_C161	Dajinyuan	Liaoning	0.783333	0.75	0.766667	0.766667	0	0	0	0	0.183333	0.0333333	0.116667	0.111111	0.166667	0.133333	0.133333	0.144444	0.0722222	0.131481	0.137037	0.11358
NJAU_C162	Hongdouzi	Guizhou	0.45	0.566667	0.7	0.572222	0.0125	0	0.0125	0.00833333	0.0333333	0.0666667	0.2	0.1	0.0833333	0.133333	0.216667	0.144444	0.0361111	0.127778	0.164815	0.109568
NJAU_C163	Haimenhonghuangdouyi	Hainan	0.1	0.0166667	0.116667	0.0777778	0.0133333	0	0.0133333	0.00888889	0	0	0	0	0.0333333	0.0166667	0.0166667	0.0222222	0.00296296	0.0111111	0.0185185	0.0108642
NJAU_C164	Heiludou2hao	Shandong	0	0	0	0	0	0.203125	0.0133333	0.0721528	0.0333333	0.116667	0.05	0.0666667	0.0333333	0.0666667	0.0333333	0.0444444	0.0740509	0.05	0.0481481	0.0573997
NJAU_C165	zhoudou27	Hubei	0.583333	0.6	0.616667	0.6	0.986667	0.973333	1	0.986667	0.6	0.383333	0.55	0.511111	NA	0.433333	0.266667	0.35	0.656667	0.530556	0.35	0.512407
NJAU_C166	Dandou12	Liaoning	0.383333	0.3	0.416667	0.366667	0.386667	0.36	0.186667	0.311111	0.05	0.0666667	0	0.0388889	0.0166667	0.316667	0.1	0.144444	0.142593	0.0185185	0.187037	0.116049
NJAU_C167	Jianshuixiaoheidou	Yunnan	0.05	0.2	0.15	0.133333	0.466667	0.133333	0.133333	0.244444	0.183333	0.566667	0.65	0.466667	0.0666667	NA	0.316667	0.191667	0.331481	0.394444	0.254167	0.326698
NJAU_C168	Nau130	Unknown	0.0166667	0.0166667	0.05	0.0277778	0.0266667	0.0222222	0	0.0162963	0	0	0	0	0	0	0.0166667	0.00555556	0.0054321	0	0.00740741	0.00427984
NJAU_C169	Xiaoheidou	Hebei	0.05	0.0833333	0.05	0.0611111	0.225	0.279	0.0625	0.188833	0.116667	0.216667	0.0333333	0.122222	0.0333333	0.0666667	0.0333333	0.0444444	0.174056	0.062963	0.0481481	0.0950556
NJAU_C171	Dalihuang	Hubei	0.3	0.0666667	0.116667	0.161111	0.0266667	0.0222222	0	0.0162963	0.0833333	0.0166667	0.0166667	0.0388889	0	0.0333333	0.0333333	0.0222222	0.0387654	0.0185185	0.0296296	0.0289712
NJAU_C172	Hengshanhongdou	Hunan	0.983333	0.816667	0.9	0.9	0.906667	0.68	0.833333	0.806667	0.883333	0.983333	0.7	0.855556	0.75	0.65	1	0.8	0.891111	0.768519	0.816667	0.825432
NJAU_C173	Edou7	Hubei	0.9	0.916667	0.933333	0.916667	0.173333	0.306667	0.2	0.226667	0.233333	0.533333	0.333333	0.366667	0.05	0.0666667	0.0666667	0.0611111	0.331111	0.25	0.0648148	0.215309
NJAU_C174	Gongdou10	Beijing	0.9	0.933333	0.833333	0.888889	0.12	0	0.146667	0.0888889	0.0333333	0.25	0	0.0944444	0.716667	0.533333	0.566667	0.605556	0.124074	0.27037	0.568519	0.320988
NJAU_C175	Anshunbaijiaodou	Guizhou	0.266667	0.533333	0.433333	0.411111	0	0	0.04	0.0133333	0.366667	0.05	0.233333	0.216667	0.416667	0.266667	0.283333	0.322222	0.143333	0.288889	0.290741	0.240988
NJAU_C176	Heikehuangdou	Jiangsu	0	0.0166667	0.0166667	0.0111111	0	0	0.0177778	0.00592593	0.0333333	0.0333333	0	0.0222222	0.133333	0.0666667	0.0666667	0.0888889	0.0241975	0.0518519	0.0740741	0.0500412
NJAU_C177	Peixiandabaijiao	Jiangsu	0	0	0	0	0	0.0266667	0.04	0.0222222	0.0166667	0.0166667	0.0166667	0.0166667	0	0.0333333	0.0666667	0.0333333	0.0185185	0.0111111	0.0444444	0.0246914
NJAU_C178	Chunheidou	Hubei	0.05	0	0.0166667	0.0222222	0.0133333	0.0133333	0.0133333	0.0133333	0.0166667	0.05	0.0333333	0.0333333	0	0.0166667	0.0666667	0.0277778	0.0266667	0.0222222	0.037037	0.028642
NJAU_C179	Yangyanjinghuangdou	Shanxi	0.0333333	0	0	0.0111111	0.04	0.106667	0.04	0.0622222	0.0166667	0.1	0.0166667	0.0444444	0.0833333	0.0333333	0.05	0.0555556	0.0596296	0.0481481	0.0462963	0.051358
NJAU_C180	Linjiangheidou	Heilongjiang	0	0	0	0	0.0133333	0.0266667	0	0.0133333	0	0.0166667	0.0166667	0.0111111	0.0666667	0	0	0.0222222	0.01	0.0314815	0.00740741	0.0162963
NJAU_C181	Heimoshidou	Neimenggu	0.0333333	0.0166667	0.0166667	0.0222222	0	0	0.0133333	0.00444444	0.05	0.0333333	0	0.0277778	0	0.0166667	0.0333333	0.0166667	0.0292593	0.00925926	0.0222222	0.0202469
NJAU_C182	Huangdou	Gansu	0.0166667	0.05	0.1	0.0555556	0.0133333	0.0266667	0.025	0.0216667	0.05	0.0166667	0.0666667	0.0444444	0.0666667	0.0166667	0.0166667	0.0333333	0.0294444	0.0592593	0.0222222	0.0369753
NJAU_C183	Xuyongxiaobaishuidou	Shichun	0.766667	0.766667	0.7	0.744444	0.0125	0.0125	0.24	0.0883333	0.05	0	0.0333333	0.0277778	0.0333333	0	0.0833333	0.0388889	0.0461111	0.0314815	0.0407407	0.0394444
NJAU_C184	Yongxinliuyuehuang	Jiangxi	0.133333	0.35	0.2	0.227778	0	0.0133333	0.0125	0.00861111	0	0.0166667	0.0166667	0.0111111	0	0.0666667	0.0833333	0.05	0.00842593	0.00925926	0.0666667	0.0281173
NJAU_C185	Nannongcai5	Jiangsu	0.183333	0.2	0.183333	0.188889	0.64	0.746667	0.933333	0.773333	0.2	NA	0.0666667	0.133333	0.666667	0.383333	0.4	0.483333	0.486667	0.288889	0.422222	0.399259
NJAU_C186	Qiandou6	Guizhou	0	0	0	0	0.213333	0.0133333	0.0533333	0.0933333	0	0.0833333	0	0.0277778	0.0166667	0.0166667	0.0166667	0.0166667	0.0588889	0.0148148	0.0166667	0.0301235
NJAU_C187	Dabuhuangdou	Guangdong	0.85	0.75	0.85	0.816667	0.683333	0.72	0.893333	0.765556	0.4	0.35	0.0666667	0.272222	0.216667	0.433333	0.6	0.416667	0.505185	0.185185	0.483333	0.391235
NJAU_C188	Heidadou	Shandong	0.0666667	0.0833333	0.0333333	0.0611111	0.0133333	0.08	0	0.0311111	0.0833333	0.0166667	0	0.0333333	0	0.0166667	0	0.00555556	0.0437037	0.0111111	0.00740741	0.0207407
NJAU_C189	Nanong88-31	Jiangsu	0	0	0	0	0.04	0.0266667	0	0.0222222	0	0.0166667	0.0333333	0.0166667	0.05	0.0666667	0.0166667	0.0444444	0.012963	0.0333333	0.0425926	0.0296296
NJAU_C190	Edou2hao	Hubei	0	0	0	0	0.106667	0	0	0.0355556	0	0	0	0	0.0333333	0	0.0333333	0.0222222	0.0118519	0.0111111	0.0185185	0.0138272
NJAU_C191	Guangji	Taiwan	0.6	0.833333	0.733333	0.722222	0	0	0	0	0	0.0333333	0.05	0.0277778	0	0.0166667	0.05	0.0222222	0.0111111	0.0259259	0.0296296	0.0222222
NJAU_C193	Zheng92029	Henan	0.0166667	0.0333333	0.0166667	0.0222222	0.24	0.6	0.32	0.386667	0.0166667	0.0166667	0.0166667	0.0166667	0	0.0333333	0	0.0111111	0.14	0.0111111	0.0148148	0.0553086
NJAU_C194	Changyuanfantunxiaotiane	Henan	0	0	0	0	0.0666667	0.083333	0.0533333	0.0677777	0.0333333	0.0166667	0.0166667	0.0222222	0	0.0166667	0	0.00555556	0.0392592	0.012963	0.00740741	0.0198765
NJAU_C195	Runanpingdingdou	Henan	0	0	0	0	0.0666667	0.0266667	0	0.0311111	0.0166667	0.0166667	0.05	0.0277778	0.25	0.0333333	0.2	0.161111	0.0214815	0.109259	0.131481	0.0874074
NJAU_C196	Jindou14	Shanxi	0	0	0	0	0.08	0.0666667	0	0.0488889	0	0.0333333	0.0166667	0.0166667	0.133333	0	0	0.0444444	0.0274074	0.0555556	0.0148148	0.0325926
NJAU_C197	Dianjiangzaohuangdou	Sichuan	0.983333	1	0.983333	0.988889	0.04	0.293333	0.28	0.204444	0.15	0.25	0.366667	0.255556	0.05	0.0166667	0.116667	0.0611111	0.201481	0.224074	0.0648148	0.163457
NJAU_C198	Mianyangbaimaodou	Hubei	0.266667	0.283333	0.233333	0.261111	0.213333	0.306667	0.146667	0.222222	0.116667	0.0333333	0.133333	0.0944444	0.0166667	0.133333	0.116667	0.0888889	0.124074	0.0814815	0.112963	0.106173
NJAU_C199	Huangpobayuezha	Hubei	0	0	0	0	0.32	0.0133333	0.13333	0.155554	0	0.0333333	0	0.0111111	0.0333333	0.05	0.0166667	0.0333333	0.0629626	0.0148148	0.0333333	0.0370369
NJAU_C200	74906-08	Unknown	0.466667	0.683333	0.65	0.6	0.853333	0.613333	0.4	0.622222	0.1	0.233333	0.116667	0.15	0.0833333	0.133333	0.0166667	0.0777778	0.318519	0.116667	0.0759259	0.17037
NJAU_C201	PI227687	USA	0.583333	0.533333	0.583333	0.566667	0.946667	1	0.973333	0.973333	0.716667	0.666667	0.683333	0.688889	0.533333	0.766667	0.7	0.666667	0.785556	0.635185	0.711111	0.710617
NJAU_C202	Riben	Janpan	0.8	0.966667	0.883333	0.883333	0.0266667	0	0.0133333	0.0133333	0	0	0.0166667	0.00555556	0	0	0	0	0.00444444	0.00740741	0	0.00395062
NJAU_C203	Zao16hao	Anhui	0.1	0.416667	0.433333	0.316667	0.386667	0.506667	0.446667	0.446667	0.333333	0.533333	0.6	0.488889	0.316667	0.133333	0.266667	0.238889	0.437778	0.468519	0.212963	0.373086
NJAU_C204	Congyanghouzimao	Anhui	0	0	0	0	0.0933333	0	0.133333	0.0755556	0.366667	0.3	0.366667	0.344444	0.183333	0.2	0.166667	0.183333	0.247407	0.298148	0.183333	0.242963
NJAU_C205	Jiangninglaoshudou	Jiangsu	0.683333	0.483333	0.3	0.488889	0.826667	0.746667	0.946667	0.84	0.233333	0.116667	0.1	0.15	0.25	0.233333	0.233333	0.238889	0.396667	0.166667	0.235185	0.266173
NJAU_C206	JuxianqiuheidouA	Zhejiang	0	0	0	0	0.146667	0.15	0.16	0.152222	0.416667	0.575	0.383333	0.458333	0.683333	0.6	0.5	0.594444	0.381296	0.508333	0.564815	0.484815
NJAU_C207	SRF400	USA	0.65	0.766667	0.566667	0.661111	0.92	0.986667	0.88	0.928889	0.625	NA	0.783333	0.704167	0.783333	0.6	0.916667	0.766667	0.776944	0.756944	0.761111	0.765
NJAU_C208	Shuyangdabaipi	Anhui	0	0	0	0	0	0	0	0	0	0.1	0.0333333	0.0444444	0	0.05	0.0166667	0.0222222	0.0333333	0.0259259	0.0296296	0.0296296
NJAU_C209	SP26	Jiangsu	0	0	0	0	0.186667	0.04	0.0133333	0.08	0.0333333	0.0333333	0.0666667	0.0444444	0.0833333	0.0166667	0.0333333	0.0444444	0.0488889	0.0648148	0.0314815	0.0483951
NJAU_C211	Williams	USA	0.783333	0.833333	0.85	0.822222	0.52	0.28	0.44	0.413333	0.233333	0.0333333	0.283333	0.183333	0.45	0.383333	NA	0.416667	0.226667	0.305556	0.4	0.310741
NJAU_C212	Dare	USA	0.05	0.05	0.116667	0.0722222	0.0133333	0.0133333	0	0.00888889	0.0166667	0.233333	0	0.0833333	0.0666667	0.0333333	0	0.0333333	0.0862963	0.05	0.0222222	0.0528395
NJAU_C213	Xianjin2hao	Jiangsu	0	0	0	0	0.2	0.373333	0	0.191111	0.133333	0.25	0.116667	0.166667	0.3	0.183333	0.183333	0.222222	0.191481	0.194444	0.196296	0.194074
NJAU_C214	Linxinzaolvdou	Shandong	0	0	0	0	0.04	0.0266667	0	0.0222222	0.0166667	0.0333333	0	0.0166667	0.0666667	0.0166667	0	0.0277778	0.0240741	0.0277778	0.0148148	0.0222222
NJAU_C215	Bethol	USA	0	0	0	0	0	0	0	0	0	0.05	0	0.0166667	0	0.0833333	0.116667	0.0666667	0.0166667	0.00555556	0.0888889	0.037037
NJAU_C216	Mosuo	USA	0.733333	0.65	0.45	0.611111	0.36	0.433333	0.64	0.477778	0.233333	0.2	0.483333	0.305556	NA	0.9	0.9	0.9	0.303704	0.394444	0.9	0.532716
NJAU_C217	Aiganhunag	Unknown	0.216667	0.25	0.283333	0.25	0.333333	0.493333	0.333333	0.386667	0.1	0.133333	0.233333	0.155556	0.15	0.0666667	0.233333	0.15	0.206667	0.17963	0.15	0.178765
NJAU_C218	Wan82-178	Anhui	0.0166667	0.0166667	0.0666667	0.0333333	0.0266667	0	0.0133333	0.0133333	0.0166667	0.2	0	0.0722222	0.0833333	0.0333333	0.0166667	0.0444444	0.0766667	0.0518519	0.0314815	0.0533333
NJAU_C219	Yudou16	Henan	0.25	0.6	0.683333	0.511111	0.413333	0.64	0.346667	0.466667	0.05	0.1	0.0166667	0.0555556	0.05	0.133333	0.0666667	0.0833333	0.205556	0.0407407	0.0944444	0.11358

## Sheet: Table S3
Table S3. The homologous genes of Glyma09g06290 in other plant genes’ information
Gene name	Accession number
Phvul.009G238800	XP_007139081.1
Medtr2g036670	CM001218.2
Potri.018G090200	XP_002324464
Medtr4g127700	CM001220.2
At2g18969	AEC06833

## Sheet: Table S4
Table S4. The significant SNP identified in five environments and BLUP
Environment/BLUP	Marker	Chromosome	Position	p value	R2	FDR
Env2	AX-93963018	1	5388850	2.58e-06	0.13106	0.00651176
Env2	AX-93708700	4	25726440	2.17e-05	0.10804	0.0466123
Env2	AX-94282222	6	10693310	2.12e-05	0.10804	0.0460279
Env2	AX-93727683	6	11784406	1.13e-05	0.11459	0.0262257
Env1	AX-93924361	6	41416032	3.12e-05	0.08684	0.0496043
Env1	AX-94055709	8	41994756	7.83e-07	0.12383	0.00322652
Env1	AX-94055712	8	42001681	1.17e-05	0.11647	0.0233902
Env1	AX-93759313	8	42004084	7.83e-07	0.12383	0.00316199
Env1	AX-93759315	8	42010418	7.83e-07	0.12383	0.00309999
Env1	AX-93759316	8	42011888	7.83e-07	0.12383	0.00304037
Env1	AX-93759317	8	42013316	7.83e-07	0.12383	0.00298301
Env1	AX-94055719	8	42016622	7.83e-07	0.12383	0.00292777
Env1	AX-93759319	8	42017632	6.1e-06	0.10945	0.013535
Env1	AX-94055720	8	42020310	7.83e-07	0.12383	0.00287454
Env1	AX-93930129	8	42050788	7.83e-07	0.12383	0.0028232
Env1	AX-93633950	8	42056397	7.83e-07	0.12383	0.00277367
Env3	AX-94059226	9	5070686	6.14e-07	0.12258	0.0413253
Env5	AX-94059226	9	5070686	9.64e-06	0.11738	0.0277965
Env3	AX-93762822	9	5072091	6.14e-07	0.12258	0.030994
Env5	AX-93762822	9	5072091	9.64e-06	0.11738	0.027405
Env3	AX-93762848	9	5145974	2.58e-07	0.1617	0.026047
Env2	AX-94082716	11	577915	1.19e-06	0.13888	0.00329149
Env1	AX-93650555	16	29135922	1.26e-06	0.14504	0.0040383
BLUP	AX-93650555	16	29135922	9.1685e-06	0.11815	0.0174647
Env1	AX-94150968	16	29142769	1.27e-05	0.11416	0.0244221
BLUP	AX-94150968	16	29142769	2.5757e-05	0.10827	0.0444506
Env1	AX-93650557	16	29144428	2.07e-05	0.10846	0.0363447
BLUP	AX-93853743	16	29148509	5.2094e-06	0.13167	0.0103123
Env1	AX-94150980	16	29164839	2.54e-05	0.10629	0.04136
Env1	AX-93853752	16	29167910	2.54e-05	0.10629	0.0410291
Env1	AX-93853753	16	29170697	2.2e-05	0.10783	0.0376452
Env1	AX-93946736	16	29181015	9.43e-06	0.11901	0.0194292
Env2	AX-93946736	16	29181015	1.64e-05	0.11085	0.0372068
BLUP	AX-93946736	16	29181015	1.2436e-06	0.14359	0.00270002
BLUP	AX-93650569	16	29197284	3.9508e-06	0.12726	0.00805784
Env1	AX-93650570	16	29204603	2.1e-06	0.1332	0.00536736
Env2	AX-93650570	16	29204603	1.8e-05	0.11027	0.040383
Env5	AX-93650570	16	29204603	1.7926e-05	0.11127	0.0476254
BLUP	AX-93650570	16	29204603	1.7186e-07	0.16278	0.000450664
Env1	AX-93946746	16	29215338	1.25e-05	0.11462	0.0245042
Env2	AX-93946746	16	29215338	1.71e-06	0.1361	0.00448409
BLUP	AX-93946746	16	29215338	1.1524e-07	0.16952	0.000323176
BLUP	AX-94150994	16	29216576	1.8113e-05	0.11932	0.0318025
Env1	AX-93946751	16	29242023	2.11e-06	0.1329	0.00532551
BLUP	AX-93853767	16	29246436	4.7847e-06	0.12526	0.00966103
Env1	AX-93650581	16	29252696	2.37e-05	0.10869	0.0402133
BLUP	AX-93650581	16	29252696	3.5546e-06	0.13282	0.00732375
BLUP	AX-93946754	16	29253523	7.6064e-06	0.12076	0.0147678
Env1	AX-93650585	16	29266226	9.87e-07	0.14118	0.0033215
Env2	AX-93650585	16	29266226	2.25e-07	0.15707	0.000770015
Env5	AX-93650585	16	29266226	2e-06	0.13439	0.00663407
BLUP	AX-93650585	16	29266226	9.2729e-09	0.195	3.40425e-05
Env1	AX-93650588	16	29273993	1.3e-06	0.13826	0.0041014
Env2	AX-93650588	16	29273993	1.12e-07	0.16492	0.000443421
Env5	AX-93650588	16	29273993	4.37e-06	0.126	0.0137738
BLUP	AX-93650588	16	29273993	1.5423e-08	0.18924	5.46339e-05
Env1	AX-94151011	16	29297701	1.37e-05	0.11497	0.0256133
Env1	AX-94151012	16	29299876	2.94e-05	0.08874	0.0471135
Env1	AX-93946761	16	29304708	1.25e-05	0.11502	0.0242686
Env1	AX-93946762	16	29307050	7.83e-06	0.1188	0.0168191
Env1	AX-93650596	16	29322493	1.82e-06	0.1345	0.0048998
Env1	AX-94151020	16	29324421	2.03e-06	0.13386	0.00532321
Env2	AX-94151020	16	29324421	1.16e-07	0.16641	0.000450426
Env4	AX-94151020	16	29324421	3.8e-06	0.12728	0.0247509
Env5	AX-94151020	16	29324421	4.81e-07	0.15013	0.0030368
BLUP	AX-94151020	16	29324421	2.142e-09	0.21215	1.13816e-05
Env1	AX-93853792	16	29325863	1.45e-06	0.13703	0.0043698
Env2	AX-93853792	16	29325863	1.04e-07	0.16559	0.000456503
Env4	AX-93853792	16	29325863	5.24e-06	0.12362	0.0311187
Env5	AX-93853792	16	29325863	5.91e-07	0.1478	0.00322404
BLUP	AX-93853792	16	29325863	3.1096e-09	0.20766	1.46017e-05
Env1	AX-93853793	16	29327109	1.62e-06	0.13608	0.00454309
Env2	AX-93853793	16	29327109	1.59e-07	0.16172	0.000573294
Env4	AX-93853793	16	29327109	7.29e-06	0.12055	0.036799
Env5	AX-93853793	16	29327109	9.65e-07	0.14332	0.00406013
BLUP	AX-93853793	16	29327109	5.1902e-09	0.2031	2.09596e-05
Env1	AX-93853794	16	29331778	1.45e-06	0.13703	0.00430554
Env2	AX-93853794	16	29331778	1.04e-07	0.16559	0.000446791
Env4	AX-93853794	16	29331778	5.24e-06	0.12362	0.0302296
Env5	AX-93853794	16	29331778	5.91e-07	0.1478	0.00313919
BLUP	AX-93853794	16	29331778	3.1096e-09	0.20766	1.42699e-05
Env1	AX-93853795	16	29332823	5.84e-06	0.12384	0.0132493
Env2	AX-93853795	16	29332823	3.65e-07	0.15464	0.0010681
Env4	AX-93853795	16	29332823	9.95e-06	0.11795	0.0401811
Env5	AX-93853795	16	29332823	1.44e-06	0.13866	0.0053758
BLUP	AX-93853795	16	29332823	2.6214e-08	0.1894	8.97119e-05
Env2	AX-93853796	16	29340570	3.47e-08	0.17874	0.000194624
Env5	AX-93853796	16	29340570	6.88e-06	0.12177	0.0204338
BLUP	AX-93853796	16	29340570	2.8437e-08	0.1837	9.41288e-05
Env1	AX-93650597	16	29340661	8.85e-06	0.1175	0.018614
Env2	AX-93650597	16	29340661	2.28e-07	0.15691	0.000767277
Env5	AX-93650597	16	29340661	8.79e-06	0.11837	0.0257327
BLUP	AX-93650597	16	29340661	2.9345e-08	0.1818	9.55677e-05
Env1	AX-94151028	16	29345711	1.45e-06	0.13703	0.00424314
Env2	AX-94151028	16	29345711	1.04e-07	0.16559	0.000437483
Env4	AX-94151028	16	29345711	5.24e-06	0.12362	0.0293899
Env5	AX-94151028	16	29345711	5.91e-07	0.1478	0.0030587
BLUP	AX-94151028	16	29345711	3.1096e-09	0.20766	1.39528e-05
Env1	AX-93853799	16	29349130	1.45e-06	0.13703	0.00418253
Env2	AX-93853799	16	29349130	1.04e-07	0.16559	0.000428554
Env4	AX-93853799	16	29349130	5.24e-06	0.12362	0.0285955
Env5	AX-93853799	16	29349130	5.91e-07	0.1478	0.00298223
BLUP	AX-93853799	16	29349130	3.1096e-09	0.20766	1.36495e-05
Env1	AX-94289103	16	29356240	2.29e-06	0.13627	0.00563885
Env2	AX-94289103	16	29356240	8.73e-08	0.16801	0.000400618
Env4	AX-94289103	16	29356240	8.09e-06	0.12221	0.0355107
Env5	AX-94289103	16	29356240	9.98e-07	0.14629	0.00411054
BLUP	AX-94289103	16	29356240	5.6656e-09	0.2063	2.24308e-05
Env1	AX-94151032	16	29367087	5.84e-06	0.12384	0.013102
Env2	AX-94151032	16	29367087	3.65e-07	0.15464	0.00105284
Env4	AX-94151032	16	29367087	9.95e-06	0.11795	0.0393932
Env5	AX-94151032	16	29367087	1.44e-06	0.13971	0.00527806
BLUP	AX-94151032	16	29367087	2.6214e-08	0.1894	8.82167e-05
Env1	AX-93853805	16	29371975	1.45e-06	0.13703	0.00412362
Env2	AX-93853805	16	29371975	1.04e-07	0.16559	0.000419983
Env4	AX-93853805	16	29371975	5.24e-06	0.12362	0.027843
Env5	AX-93853805	16	29371975	5.91e-07	0.1478	0.0029095
BLUP	AX-93853805	16	29371975	3.1096e-09	0.20766	1.3359e-05
Env1	AX-94151034	16	29379143	1.34e-06	0.12719	0.00416256
Env2	AX-94151034	16	29379143	7.15e-08	0.15562	0.000343736
Env5	AX-94151034	16	29379143	2.25e-06	0.11762	0.00720708
BLUP	AX-94151034	16	29379143	9.2683e-09	0.18379	3.46557e-05
Env1	AX-93650602	16	29387262	8.91e-06	0.12057	0.018547
Env2	AX-93650602	16	29387262	7.9e-08	0.16882	0.00037096
Env4	AX-93650602	16	29387262	1.18e-05	0.11508	0.0449547
Env5	AX-93650602	16	29387262	1.74e-06	0.13595	0.00597121
BLUP	AX-93650602	16	29387262	1.5788e-08	0.18904	5.49627e-05
BLUP	AX-94151038	16	29388659	7.5859e-07	0.14554	0.00174058
Env1	AX-93853824	16	29420150	8.82e-07	0.13126	0.0030705
Env2	AX-93853824	16	29420150	2.76e-08	0.16173	0.000159224
Env4	AX-93853824	16	29420150	3.02e-06	0.11774	0.0234532
Env5	AX-93853824	16	29420150	4.67e-07	0.13762	0.00304201
BLUP	AX-93853824	16	29420150	4.0106e-09	0.19055	1.68708e-05
Env1	AX-93853825	16	29421300	2.62e-07	0.15577	0.00142978
Env2	AX-93853825	16	29421300	3.51e-08	0.17774	0.000191546
Env4	AX-93853825	16	29421300	1.75e-06	0.13553	0.0168263
Env5	AX-93853825	16	29421300	1.77e-07	0.1612	0.00178533
BLUP	AX-93853825	16	29421300	5.7787e-10	0.22742	4.86169e-06
Env1	AX-93853828	16	29450616	4.5e-07	0.12985	0.00201915
Env2	AX-93853828	16	29450616	4.41e-08	0.15446	0.000228319
Env4	AX-93853828	16	29450616	1.57e-06	0.11769	0.0166846
Env5	AX-93853828	16	29450616	2.24e-07	0.13843	0.00181085
BLUP	AX-93853828	16	29450616	3.0733e-09	0.18547	1.51353e-05
BLUP	AX-93853843	16	29493289	1.0175e-06	0.14585	0.00228276
Env1	AX-93853844	16	29495082	3.66e-07	0.15381	0.00175955
Env2	AX-93853844	16	29495082	1.02e-08	0.19372	8.95449e-05
Env4	AX-93853844	16	29495082	3.41e-07	0.15357	0.00625937
Env5	AX-93853844	16	29495082	2.04e-08	0.18734	0.000411341
BLUP	AX-93853844	16	29495082	5.6601e-11	0.26197	1.03896e-06
Env1	AX-93853846	16	29503968	7.51e-08	0.16966	0.000947739
Env2	AX-93853846	16	29503968	1.11e-08	0.19076	9.33857e-05
Env4	AX-93853846	16	29503968	2.34e-07	0.15767	0.00524979
Env5	AX-93853846	16	29503968	2.59e-08	0.18289	0.0004745
BLUP	AX-93853846	16	29503968	7.474e-11	0.25188	1.16086e-06
Env1	AX-93853847	16	29504146	3.69e-06	0.12689	0.00866356
Env2	AX-93853847	16	29504146	3.27e-06	0.12788	0.00815138
BLUP	AX-93853847	16	29504146	8.7091e-07	0.1438	0.00197584
Env1	AX-93853848	16	29506734	2.52e-05	0.10638	0.041368
Env2	AX-93853848	16	29506734	6.54e-06	0.12043	0.0157205
Env5	AX-93853848	16	29506734	1.7554e-05	0.11096	0.0472589
BLUP	AX-93853848	16	29506734	1.1189e-06	0.14104	0.00245568
Env1	AX-94151075	16	29508511	3.75e-07	0.15415	0.00176089
Env2	AX-94151075	16	29508511	4.03e-08	0.17961	0.000214136
Env4	AX-94151075	16	29508511	5.7e-07	0.14935	0.0088532
Env5	AX-94151075	16	29508511	8.88e-08	0.17099	0.00105492
BLUP	AX-94151075	16	29508511	7.9009e-10	0.23146	6.13581e-06
Env2	AX-93853851	16	29513429	1.49e-05	0.09778	0.0341879
BLUP	AX-93853852	16	29513753	2.7183e-05	0.09051	0.0461232
Env1	AX-94151079	16	29517890	2.72e-06	0.1481	0.0065382
Env2	AX-94151079	16	29517890	3.15e-07	0.21182	0.000963685
Env5	AX-94151079	16	29517890	1.63e-06	0.17789	0.00578894
BLUP	AX-94151079	16	29517890	1.1594e-08	0.24556	4.18036e-05
Env1	AX-94151081	16	29521876	2.56e-07	0.16207	0.00143584
Env2	AX-94151081	16	29521876	1.59e-08	0.18872	0.000103563
Env4	AX-94151081	16	29521876	4.83e-07	0.15163	0.00812708
Env5	AX-94151081	16	29521876	5.46e-08	0.17668	0.000787324
BLUP	AX-94151081	16	29521876	2.0179e-10	0.24388	2.26358e-06
Env1	AX-94151082	16	29523427	5.92e-07	0.14777	0.00259856
Env2	AX-94151082	16	29523427	9.23e-09	0.19302	8.47125e-05
Env4	AX-94151082	16	29523427	2.94e-06	0.13044	0.0237452
Env5	AX-94151082	16	29523427	1.16e-07	0.16476	0.00130224
BLUP	AX-94151082	16	29523427	3.6779e-10	0.23372	3.5363e-06
BLUP	AX-94151083	16	29526055	2.446e-06	0.13719	0.00509159
Env1	AX-94289105	16	29528259	1.4e-07	0.14529	0.00108723
Env2	AX-94289105	16	29528259	4.49e-08	0.15546	0.00022665
Env4	AX-94289105	16	29528259	6.04e-07	0.13192	0.00871119
Env5	AX-94289105	16	29528259	1.49e-07	0.14859	0.00157887
BLUP	AX-94289105	16	29528259	2.4772e-09	0.19531	1.28252e-05
BLUP	AX-93853856	16	29530158	1.1175e-06	0.14138	0.00247956
Env1	AX-94151086	16	29531674	2.54e-06	0.11325	0.00617909
Env2	AX-94151086	16	29531674	6.06e-09	0.19782	6.44003e-05
Env4	AX-94151086	16	29531674	1.1e-06	0.14118	0.0123393
Env5	AX-94151086	16	29531674	2.87e-08	0.18226	0.000482711
BLUP	AX-94151086	16	29531674	7.9031e-11	0.25222	1.13982e-06
Env2	AX-93853861	16	29538225	6.77e-06	0.10188	0.0160819
Env5	AX-93853861	16	29538225	5.13e-06	0.10864	0.015694
BLUP	AX-93853861	16	29538225	6.5072e-08	0.15604	0.00019042
Env2	AX-93853862	16	29539193	2.08e-06	0.12485	0.0053844
Env5	AX-93853862	16	29539193	2.21e-06	0.12622	0.00719241
BLUP	AX-93853862	16	29539193	3.2476e-08	0.17456	0.000104086
BLUP	AX-93853865	16	29545423	5.3002e-07	0.15427	0.00127404
Env2	AX-93853868	16	29551590	1.86e-05	0.10934	0.0408219
Env1	AX-93853870	16	29553969	1.46e-09	0.21458	9.82653e-05
Env2	AX-93853870	16	29553969	5.47e-10	0.22553	1.22719e-05
Env4	AX-93853870	16	29553969	1.11e-07	0.16601	0.00280157
Env5	AX-93853870	16	29553969	4.7e-09	0.20245	0.000135652
BLUP	AX-93853870	16	29553969	1.7139e-12	0.29832	5.7677e-08
Env1	AX-93853873	16	29558874	1.91e-09	0.21148	9.64144e-05
Env2	AX-93853873	16	29558874	8.3e-11	0.24781	3.35179e-06
Env4	AX-93853873	16	29558874	6.86e-08	0.17139	0.00277027
Env5	AX-93853873	16	29558874	2.56e-09	0.20953	0.000129024
BLUP	AX-93853873	16	29558874	8.1961e-13	0.3076	4.13729e-08
Env1	AX-93853874	16	29560260	2.27e-09	0.1972	7.63912e-05
Env2	AX-93853874	16	29560260	9.57e-10	0.21663	1.38023e-05
Env4	AX-93853874	16	29560260	1.06e-07	0.17038	0.00305757
Env5	AX-93853874	16	29560260	7.05e-09	0.19853	0.000178059
BLUP	AX-93853874	16	29560260	1.2779e-11	0.26805	2.86697e-07
Env1	AX-94151101	16	29561648	1.72e-08	0.2064	0.000289411
Env2	AX-94151101	16	29561648	1.44e-09	0.23794	1.81723e-05
Env4	AX-94151101	16	29561648	2.72e-06	0.1562	0.0228837
Env5	AX-94151101	16	29561648	6.01e-08	0.19124	0.000808373
BLUP	AX-94151101	16	29561648	1.3544e-10	0.27714	1.82316e-06
Env1	AX-93853876	16	29563749	1.91e-09	0.21148	7.71315e-05
Env2	AX-93853876	16	29563749	8.3e-11	0.24781	2.79316e-06
Env4	AX-93853876	16	29563749	6.86e-08	0.17139	0.00230856
Env5	AX-93853876	16	29563749	2.56e-09	0.20953	0.000103219
BLUP	AX-93853876	16	29563749	8.1961e-13	0.3076	3.30983e-08
Env1	AX-94151103	16	29565289	4e-09	0.20378	0.000100958
Env2	AX-94151103	16	29565289	6.46e-09	0.19727	6.21129e-05
Env4	AX-94151103	16	29565289	1.37e-05	0.11347	0.0493971
Env5	AX-94151103	16	29565289	5.91e-07	0.14785	0.00284325
BLUP	AX-94151103	16	29565289	5.8418e-10	0.22746	4.71819e-06
Env1	AX-93853879	16	29567686	3.15e-06	0.18924	0.00748273
Env2	AX-93853879	16	29567686	3.02e-07	0.22209	0.000938128
BLUP	AX-93853879	16	29567686	6.5898e-07	0.21708	0.00154719
Env1	AX-93853881	16	29571548	2.83e-08	0.18962	0.000408157
Env2	AX-93853881	16	29571548	1.43e-10	0.25108	3.60923e-06
Env4	AX-93853881	16	29571548	4.31e-06	0.14781	0.0263713
Env5	AX-93853881	16	29571548	6.74e-08	0.19019	0.000850214
BLUP	AX-93853881	16	29571548	2.191e-11	0.28613	4.42396e-07
Env1	AX-94151109	16	29577092	2.1e-08	0.18749	0.00032617
Env2	AX-94151109	16	29577092	4.99e-11	0.25449	2.51889e-06
Env4	AX-94151109	16	29577092	2.5e-07	0.16121	0.00504787
Env5	AX-94151109	16	29577092	1.2e-08	0.19735	0.000269175
BLUP	AX-94151109	16	29577092	6.5908e-12	0.28909	1.66348e-07
Env1	AX-93853885	16	29583688	1.56e-08	0.21755	0.000286352
Env2	AX-93853885	16	29583688	1.1e-09	0.26291	1.48071e-05
Env4	AX-93853885	16	29583688	3.89e-08	0.19967	0.00196362
Env5	AX-93853885	16	29583688	4e-09	0.23696	0.000134775
BLUP	AX-93853885	16	29583688	2.8206e-12	0.33668	8.13602e-08
Env1	AX-93853887	16	29587079	3.5e-07	0.13317	0.00172366
BLUP	AX-93853887	16	29587079	8.2212e-06	0.10273	0.0158094
Env1	AX-93853888	16	29587949	1.16e-05	0.33007	0.0234221
Env1	AX-93853890	16	29591099	7.18e-06	0.10699	0.0157581
Env2	AX-93853890	16	29591099	2.57e-07	0.14455	0.000823685
Env4	AX-93853890	16	29591099	3.77e-06	0.11443	0.025374
Env5	AX-93853890	16	29591099	1.64e-06	0.12311	0.0057041
BLUP	AX-93853890	16	29591099	4.4904e-08	0.16914	0.000139489
Env1	AX-93853894	16	29600010	6e-07	0.21754	0.00257764
Env2	AX-93853894	16	29600010	1.29e-10	0.36231	3.721e-06
Env4	AX-93853894	16	29600010	1.03e-05	0.2251	0.0399947
Env5	AX-93853894	16	29600010	3.76e-07	0.29473	0.00261612
BLUP	AX-93853894	16	29600010	3.8614e-10	0.38307	3.54398e-06
Env1	AX-93853895	16	29601807	3.89e-09	0.20326	0.000112207
Env2	AX-93853895	16	29601807	5.29e-13	0.30962	1.06813e-07
Env3	AX-93853895	16	29601807	1.76e-07	0.13755	0.035537
Env4	AX-93853895	16	29601807	1.13e-09	0.21768	0.000228164
Env5	AX-93853895	16	29601807	1.04e-11	0.27534	2.10759e-06
BLUP	AX-93853895	16	29601807	2.0585e-15	0.38541	4.15642e-10
Env1	AX-93853896	16	29603918	1.17e-09	0.19465	0.00011812
Env2	AX-93853896	16	29603918	3.06e-12	0.26217	3.0893e-07
Env4	AX-93853896	16	29603918	3.13e-09	0.184	0.000315997
Env5	AX-93853896	16	29603918	1.78e-10	0.21671	1.79432e-05
BLUP	AX-93853896	16	29603918	1.02e-13	0.3064	6.86511e-09
Env1	AX-93853897	16	29605030	2.2e-06	0.11316	0.00548411
Env4	AX-93853897	16	29605030	1.58e-06	0.11705	0.0159513
Env5	AX-93853897	16	29605030	2.29e-07	0.13761	0.00177685
BLUP	AX-93853897	16	29605030	3.6966e-08	0.15743	0.000116625
Env1	AX-94151124	16	29606722	1.13e-09	0.21855	0.000228164
Env2	AX-94151124	16	29606722	6.86e-12	0.28011	4.61712e-07
Env4	AX-94151124	16	29606722	7.26e-09	0.19716	0.000488634
Env5	AX-94151124	16	29606722	3.82e-10	0.23204	2.57374e-05
BLUP	AX-94151124	16	29606722	7.8816e-14	0.33784	7.95707e-09
Env1	AX-93853899	16	29609346	1.35e-05	0.11299	0.0254753
Env4	AX-93853899	16	29609346	6.39e-07	0.14656	0.00860158
Env5	AX-93853899	16	29609346	1.78e-07	0.16115	0.00170801
BLUP	AX-93853899	16	29609346	4.5988e-08	0.17669	0.000140692
Env1	AX-94151126	16	29609780	1.53e-07	0.14458	0.00106528
Env4	AX-94151126	16	29609780	8.57e-06	0.11231	0.0368173
Env5	AX-94151126	16	29609780	4.31e-07	0.14212	0.0029028
BLUP	AX-94151126	16	29609780	4.9676e-08	0.16369	0.000147505
Env1	AX-94151128	16	29613552	1.39e-05	0.09965	0.0257488
Env4	AX-94151128	16	29613552	9.03e-07	0.12777	0.0113956
Env5	AX-94151128	16	29613552	4.89e-07	0.13607	0.00299036
BLUP	AX-94151128	16	29613552	1.4078e-07	0.15	0.000379008
Env1	AX-93853903	16	29614952	1.18e-05	0.09641	0.0233588
Env2	AX-93853903	16	29614952	2.54e-06	0.13182	0.00649195
Env4	AX-93853903	16	29614952	3.68e-06	0.10868	0.0256223
Env5	AX-93853903	16	29614952	1.39e-06	0.11944	0.00529551
BLUP	AX-93853903	16	29614952	4.6364e-09	0.18122	1.91053e-05
BLUP	AX-93853908	16	29624302	1.5728e-05	0.09412	0.0278572
Env1	AX-93912132	16	29632637	2.12e-07	0.14748	0.00129715
Env2	AX-93912132	16	29632637	1.67e-07	0.16078	0.000591576
Env4	AX-93912132	16	29632637	3.58e-06	0.11274	0.0258163
Env5	AX-93912132	16	29632637	5.29e-07	0.13363	0.00314382
BLUP	AX-93912132	16	29632637	3.0776e-09	0.19799	1.47956e-05
Env1	AX-94151138	16	29638828	1.16e-07	0.16465	0.00123274
Env2	AX-94151138	16	29638828	1.26e-07	0.16345	0.000480024
Env4	AX-94151138	16	29638828	3.1e-06	0.1293	0.0231828
Env5	AX-94151138	16	29638828	3.02e-07	0.15524	0.002177
BLUP	AX-94151138	16	29638828	1.2137e-09	0.21867	7.65826e-06
Env2	AX-94151142	16	29652589	1.83e-05	0.10947	0.0406049
Env1	AX-94151145	16	29657808	1.29e-07	0.16371	0.00124033
Env2	AX-94151145	16	29657808	2.34e-08	0.18238	0.000138965
Env4	AX-94151145	16	29657808	5.92e-06	0.12236	0.0306497
Env5	AX-94151145	16	29657808	2.15e-07	0.15908	0.00180832
BLUP	AX-94151145	16	29657808	4.3474e-10	0.23092	3.81654e-06
Env1	AX-94151148	16	29663354	1.32e-07	0.16337	0.00121149
Env2	AX-94151148	16	29663354	1.46e-08	0.18766	0.000109184
Env4	AX-94151148	16	29663354	7.69e-06	0.11951	0.0378714
Env5	AX-94151148	16	29663354	7.7e-07	0.14488	0.00361508
BLUP	AX-94151148	16	29663354	1.1737e-09	0.21906	8.77732e-06
Env1	AX-94151149	16	29664566	1.32e-07	0.16337	0.00115882
Env2	AX-94151149	16	29664566	1.46e-08	0.18766	0.000105284
Env4	AX-94151149	16	29664566	7.69e-06	0.11951	0.0369697
Env5	AX-94151149	16	29664566	7.7e-07	0.14488	0.00353292
BLUP	AX-94151149	16	29664566	1.1737e-09	0.21906	8.46384e-06
Env1	AX-94151150	16	29665829	1.32e-07	0.16337	0.00111053
Env2	AX-94151150	16	29665829	1.46e-08	0.18766	0.000101654
Env4	AX-94151150	16	29665829	7.69e-06	0.11951	0.0361099
Env5	AX-94151150	16	29665829	7.7e-07	0.14488	0.00345441
BLUP	AX-94151150	16	29665829	1.1737e-09	0.21906	8.17199e-06
Env1	AX-93946781	16	29666971	6.65e-07	0.14601	0.00279736
Env2	AX-93946781	16	29666971	1.26e-08	0.19319	9.78511e-05
Env5	AX-93946781	16	29666971	1.26e-06	0.13848	0.00489489
BLUP	AX-93946781	16	29666971	2.0835e-09	0.21713	1.137e-05
Env1	AX-94151151	16	29667949	1.68e-06	0.15578	0.00458402
Env2	AX-94151151	16	29667949	1.68e-06	0.14992	0.00446338
Env5	AX-94151151	16	29667949	1.1845e-05	0.12595	0.0332178
BLUP	AX-94151151	16	29667949	6.7522e-08	0.18885	0.000194767
Env1	AX-93853925	16	29668645	2.25e-07	0.15949	0.0013362
Env2	AX-93853925	16	29668645	6.29e-09	0.21112	6.35023e-05
Env5	AX-93853925	16	29668645	1.94e-06	0.13777	0.00653161
BLUP	AX-93853925	16	29668645	1.4838e-09	0.2216	8.81181e-06
Env1	AX-94151153	16	29669491	1.32e-07	0.16337	0.00106611
Env2	AX-94151153	16	29669491	1.46e-08	0.18766	9.82653e-05
Env4	AX-94151153	16	29669491	7.69e-06	0.11951	0.0352892
Env5	AX-94151153	16	29669491	7.7e-07	0.14488	0.00337931
BLUP	AX-94151153	16	29669491	1.1737e-09	0.21906	7.89959e-06
Env1	AX-94151154	16	29672687	1.45e-07	0.1624	0.00108436
Env2	AX-94151154	16	29672687	2.26e-08	0.1834	0.000138281
Env4	AX-94151154	16	29672687	1.27e-05	0.11433	0.046624
Env5	AX-94151154	16	29672687	1.49e-06	0.13812	0.00538608
BLUP	AX-94151154	16	29672687	1.9739e-09	0.21361	1.10711e-05
Env1	AX-94151155	16	29673820	1.23e-07	0.16413	0.00124178
Env2	AX-94151155	16	29673820	1.21e-08	0.18982	9.77269e-05
Env4	AX-94151155	16	29673820	9.13e-06	0.11766	0.0376221
Env5	AX-94151155	16	29673820	8.56e-07	0.14371	0.00367709
BLUP	AX-94151155	16	29673820	1.3507e-09	0.21741	8.26444e-06
Env1	AX-93853930	16	29677660	1.49e-07	0.16647	0.00107448
Env2	AX-93853930	16	29677660	2.06e-09	0.21042	2.3108e-05
Env5	AX-93853930	16	29677660	1.26e-06	0.13956	0.00498809
BLUP	AX-93853930	16	29677660	1.1964e-09	0.21917	7.79262e-06
Env1	AX-93946783	16	29681065	8.64e-08	0.17261	0.000969192
Env2	AX-93946783	16	29681065	9.46e-10	0.21935	1.46932e-05
Env4	AX-93946783	16	29681065	2.62e-06	0.13135	0.0230008
Env5	AX-93946783	16	29681065	1.93e-07	0.16026	0.00177447
BLUP	AX-93946783	16	29681065	1.8487e-10	0.24122	2.19577e-06
Env1	AX-93946784	16	29694371	2.62e-07	0.14151	0.00139215
Env2	AX-93946784	16	29694371	5.52e-10	0.20883	1.11457e-05
Env4	AX-93946784	16	29694371	1.08e-06	0.1247	0.0128275
Env5	AX-93946784	16	29694371	5.3e-08	0.16081	0.000822493
BLUP	AX-93946784	16	29694371	2.0181e-10	0.23095	2.14466e-06
Env1	AX-94151165	16	29697897	4.93e-06	0.12377	0.0113118
BLUP	AX-94151165	16	29697897	3.5394e-07	0.15377	0.000861034
BLUP	AX-94151166	16	29699291	2.0457e-06	0.13448	0.00430268
BLUP	AX-94151167	16	29700970	5.555e-07	0.14877	0.00131957
Env1	AX-93853942	16	29703031	1.06e-08	0.1918	0.000237811
Env2	AX-93853942	16	29703031	5.57e-10	0.2253	1.02242e-05
Env4	AX-93853942	16	29703031	7.7e-06	0.11949	0.0345499
Env5	AX-93853942	16	29703031	2.47e-07	0.15747	0.00184782
BLUP	AX-93853942	16	29703031	5.8426e-11	0.25485	9.8309e-07
Env1	AX-94151169	16	29705362	7.73e-08	0.17117	0.000918119
Env2	AX-94151169	16	29705362	2.73e-07	0.17748	0.000861294
Env4	AX-94151169	16	29705362	4.05e-06	0.13653	0.0255549
Env5	AX-94151169	16	29705362	5.6e-07	0.1618	0.00314309
BLUP	AX-94151169	16	29705362	2.7973e-09	0.22595	1.41204e-05
Env1	AX-94151170	16	29706024	3.58e-08	0.17805	0.000481904
Env2	AX-94151170	16	29706024	7.71e-10	0.22161	1.2973e-05
Env4	AX-94151170	16	29706024	2.01e-06	0.13408	0.0184477
Env5	AX-94151170	16	29706024	2.13e-07	0.15917	0.00187131
BLUP	AX-94151170	16	29706024	1.5733e-10	0.24306	1.98546e-06
Env1	AX-93853945	16	29707208	2.17e-05	0.10922	0.0374492
BLUP	AX-93853945	16	29707208	4.8867e-06	0.12684	0.00976929
Env1	AX-94151174	16	29712404	1.55e-07	0.16491	0.00104323
Env2	AX-94151174	16	29712404	5.69e-07	0.14962	0.00161816
BLUP	AX-94151174	16	29712404	2.3553e-07	0.16097	0.000587124
Env1	AX-93853949	16	29713932	1.26e-08	0.19053	0.000254413
Env2	AX-93853949	16	29713932	1.53e-09	0.21629	1.81723e-05
Env4	AX-93853949	16	29713932	1.24e-05	0.11641	0.0463657
Env5	AX-93853949	16	29713932	5.37e-07	0.15077	0.00310026
BLUP	AX-93853949	16	29713932	2.1304e-10	0.24717	2.1508e-06
Env1	AX-93650617	16	29715733	9.77e-06	0.12077	0.0199264
BLUP	AX-93650617	16	29715733	9.5519e-06	0.12273	0.018025
Env1	AX-93853951	16	29717868	1.12e-06	0.14104	0.00370729
Env2	AX-93853951	16	29717868	1.43e-06	0.22018	0.00390187
BLUP	AX-93853951	16	29717868	1.2713e-07	0.24868	0.000351636
Env1	AX-93650619	16	29717973	9.69e-07	0.14365	0.0033162
Env2	AX-93650619	16	29717973	1.05e-06	0.14299	0.00294459
BLUP	AX-93650619	16	29717973	1.6895e-06	0.14128	0.0035909
BLUP	AX-93650620	16	29718880	6.6724e-06	0.12833	0.0130802
Env1	AX-93946789	16	29720274	1.65e-07	0.16705	0.00107471
Env2	AX-93946789	16	29720274	1.86e-08	0.18563	0.000117363
Env4	AX-93946789	16	29720274	9.04e-06	0.12169	0.0380273
Env5	AX-93946789	16	29720274	1.06e-06	0.14634	0.00426727
BLUP	AX-93946789	16	29720274	1.9608e-09	0.22006	1.13119e-05
Env1	AX-93853955	16	29724092	2.1e-07	0.1849	0.00132507
Env2	AX-93853955	16	29724092	8.91e-08	0.22548	0.000399792
Env5	AX-93853955	16	29724092	6.22e-06	0.15823	0.0187492
BLUP	AX-93853955	16	29724092	9.2012e-09	0.24324	3.5054e-05
BLUP	AX-93853956	16	29726292	2.6984e-05	0.10658	0.0461735
Env1	AX-94151183	16	29731533	4.78e-06	0.12674	0.0110937
Env2	AX-94151183	16	29731533	2.54e-07	0.15748	0.0008272
BLUP	AX-94151183	16	29731533	2.3502e-07	0.15931	0.000593176
Env1	AX-94151184	16	29733630	1.63e-06	0.13787	0.00450851
Env2	AX-94151184	16	29733630	3.22e-07	0.15456	0.000970397
BLUP	AX-94151184	16	29733630	1.4634e-07	0.16454	0.000388793
Env1	AX-94151185	16	29734719	7.38e-06	0.1148	0.0160229
Env2	AX-94151185	16	29734719	1.74e-07	0.14975	0.000605745
BLUP	AX-94151185	16	29734719	7.2832e-07	0.13824	0.00169033
Env1	AX-93650622	16	29735297	1.47e-05	0.1219	0.0269832
Env2	AX-93650622	16	29735297	5.86e-06	0.13571	0.0142557
BLUP	AX-93650622	16	29735297	1.6799e-06	0.15578	0.00360848
Env1	AX-94151186	16	29736167	1.44e-06	0.13971	0.00440542
Env2	AX-94151186	16	29736167	3.62e-07	0.15333	0.0010749
BLUP	AX-94151186	16	29736167	2.2706e-07	0.16287	0.00058778
Env1	AX-93853961	16	29737948	2.07e-06	0.13551	0.00535851
Env2	AX-93853961	16	29737948	1.54e-07	0.16913	0.000565362
BLUP	AX-93853961	16	29737948	1.3252e-07	0.16588	0.000361592
Env1	AX-94151188	16	29739390	3.29e-07	0.15322	0.00170333
Env2	AX-94151188	16	29739390	1.35e-07	0.16266	0.000504788
BLUP	AX-94151188	16	29739390	8.6115e-08	0.1696	0.0002449
Env1	AX-94151189	16	29740913	3.34e-07	0.15305	0.00168599
Env2	AX-94151189	16	29740913	2.45e-07	0.15609	0.00081097
Env5	AX-94151189	16	29740913	4.69e-06	0.12514	0.0145811
BLUP	AX-94151189	16	29740913	9.1927e-09	0.1951	3.56951e-05
Env1	AX-94151190	16	29742644	2.3e-07	0.16142	0.00132687
Env2	AX-94151190	16	29742644	3.93e-06	0.12601	0.00967715
BLUP	AX-94151190	16	29742644	2.5101e-07	0.15772	0.000618082
Env1	AX-93853964	16	29744175	4.3e-07	0.15072	0.00197326
Env2	AX-93853964	16	29744175	5.96e-08	0.17212	0.000293515
BLUP	AX-93853964	16	29744175	4.8579e-08	0.1762	0.0001464
Env1	AX-94151194	16	29749081	1.15e-06	0.12273	0.0037452
Env2	AX-94151194	16	29749081	1.66e-06	0.12053	0.00446905
Env5	AX-94151194	16	29749081	1.2144e-05	0.10493	0.0331359
BLUP	AX-94151194	16	29749081	2.3248e-07	0.1505	0.000594192
BLUP	AX-93853971	16	29756809	1.127e-05	0.14437	0.0210702
BLUP	AX-94151203	16	29761765	2.8743e-05	0.13227	0.0483637
Env1	AX-94151224	16	29805010	2.5e-05	0.10647	0.0420656
BLUP	AX-94151224	16	29805010	1.3454e-05	0.11403	0.0244736
Env1	AX-94151228	16	29815363	2.5e-05	0.1065	0.041718
BLUP	AX-94151228	16	29815363	1.3449e-05	0.11406	0.0246869
BLUP	AX-94151231	16	29819540	1.4111e-05	0.11365	0.0252144
BLUP	AX-93854003	16	29829487	2.3656e-05	0.10802	0.0411767
Env2	AX-93854005	16	29832204	7.2e-06	0.10695	0.0169045
Env1	AX-93854009	16	29838491	2.5e-05	0.10647	0.041376
BLUP	AX-93854009	16	29838491	1.3454e-05	0.11403	0.024255
Env1	AX-93854019	16	29860917	1.95e-06	0.11643	0.00518071
BLUP	AX-93854019	16	29860917	1.186e-05	0.09967	0.0219698
Env1	AX-94151253	16	29865027	1.33e-05	0.09865	0.0253346
Env1	AX-94289430	17	11868679	1.98e-05	0.10892	0.0360173
Env1	AX-93860719	17	11872270	1.98e-05	0.10892	0.0356957
Env1	AX-93860722	17	11878912	1.98e-05	0.10892	0.0353798
Env1	AX-94165965	18	2292799	8.6e-06	0.12286	0.0182786
Env1	AX-94278183	18	15624076	2.08e-05	0.09575	0.0362054
Env5	AX-93881964	18	54198119	1.2024e-05	0.11525	0.0332579
Env1	AX-93901310	20	8202869	2.03e-05	0.10865	0.035955

## Sheet: Table S5
Table S5. The physicial positions of 10 significant SNPs
SNPs	Chromosome	Position
AX-93853844	16	29495082
AX-94151086	16	29531674
AX-93853870	16	29553969
AX-93853873	16	29558874
AX-93853874	16	29560260
AX-94151101	16	29561648
AX-93853876	16	29563749
AX-93853895	16	29601807
AX-93853896	16	29603918
AX-94151124	16	29606722

## Sheet: Table S6
Table S6. The Homolog of 26 genes in Medicago truncatula, Oryza sativa and Zea mays, respectively
Gene ID	Medicago truncatula		Oryza sativa		Zea mays
	Homolog	Functional annotation in the Phytozome database	Homolog	Functional annotation in the Phytozome database	Homolog	Functional annotation in the Phytozome database
Glyma09g06180	Medtr2g036440	malectin/receptor-like kinase family protein	LOC_Os04g56130	protein kinase domain containing protein	GRMZM2G308365	Non-specific serine/threonine protein kinase / Threonine-specific protein kinase
Glyma09g06190	Medtr2g036440	malectin/receptor-like kinase family protein	LOC_Os04g56130	protein kinase domain containing protein	GRMZM2G308365	Non-specific serine/threonine protein kinase / Threonine-specific protein kinase
Glyma09g06200	Medtr2g036440	malectin/receptor-like kinase family protein	LOC_Os04g56130	protein kinase domain containing protein	GRMZM2G308365	Non-specific serine/threonine protein kinase / Threonine-specific protein kinase
Glyma09g06220	Medtr2g036510	galactose oxidase/kelch repeat protein	LOC_Os06g47890	OsFBO9 - F-box and other domain containing protein	GRMZM2G113244	clock-associated PAS protein ZTL (ZTL)
Glyma09g06230	Medtr2g036560	PPR containing plant-like protein	LOC_Os07g40120	pentatricopeptide, putative, expressed	GRMZM2G177169	pentatricopeptide repeat domain-containing protein 1 (PTCD1)
Glyma09g06250	Medtr2g036650	plasma membrane H+-ATPase	LOC_Os04g56160	plasma membrane ATPase, putative, expressed	GRMZM2G019404	Proton-exporting ATPase
Glyma09g06260	Medtr4g014340	disease resistance protein (TIR-NBS-LRR class)	／	／	／	／
Glyma09g06275	Medtr4g014140	disease resistance protein (TIR-NBS-LRR class), putative	／	／	／	／
Glyma09g06290	Medtr2g036670	transcription factor/transcription regulator	／	／	／	／
Glyma09g06300	Medtr2g036690	nitrogen fixation protein NifU	LOC_Os12g07700	nifU, putative, expressed	GRMZM2G100976	IRON-SULFUR CLUSTER SCAFFOLD PROTEIN NFU-RELATED
Glyma09g06310	Medtr2g036740	hypothetical protein	LOC_Os03g55400	expressed protein	GRMZM2G047759	／
Glyma09g06320	Medtr7g109730	carbohydrate-binding-like fold protein	LOC_Os01g19470	nodal modulator 1 precursor, putative, expressed	GRMZM2G014788	CARBOXYPEPTIDASE REGULATORY REGION-CONTAINING
Glyma09g06330	Medtr4g014320	disease resistance protein (TIR-NBS-LRR class)	/	/	/	/
Glyma09g06350	Medtr4g127670	class III peroxidase	LOC_Os07g02440	peroxidase precursor, putative, expressed	GRMZM2G136042	PEROXIDASE 35-RELATED
Glyma09g06365	Medtr4g101450	zinc finger (C2H2 type) family protein, putative	LOC_Os11g06840	ZOS11-01 - C2H2 zinc finger protein, expressed	GRMZM2G136494	／
Glyma09g06380	Medtr2g036810	aldose 1-epimerase family protein	LOC_Os04g56290.5	aldose 1-epimerase, putative, expressed	GRMZM2G093945	APOSPORY-ASSOCIATED PROTEIN C-RELATED
Glyma09g06390	Medtr2g036860	actin filament bundling protein P-115-ABP	LOC_Os06g44890	villin protein, putative, expressed	GRMZM2G053839	VILLIN
Glyma09g06410	Medtr1g097140	vegetative incompatibility HET-E-like protein	LOC_Os03g48090	WD domain, G-beta repeat domain containing protein, expressed	GRMZM2G124975	Angio-associated migratory cell protein (contains WD40 repeats)
Glyma09g06431	／	／	／	／	／	/
Glyma09g06450	Medtr2g036890	U3 small nucleolar RNA-associated-like protein	LOC_Os05g22920	digestive organ expansion factor, putative, expressed	GRMZM2G003732	U3 small nucleolar RNA-associated protein 25 (UTP25, DEF)
Glyma09g06460	Medtr2g036900	pumilio-family RNA-binding repeatprotein	LOC_Os08g40830	pumilio domain-containing protein PPD1, putative, expressed	GRMZM2G449123	SF74 - PUMILIO HOMOLOG 5-RELATED
Glyma09g06470	Medtr2g036910	metaxin-like protein	LOC_Os06g07160	expressed protein	GRMZM2G005209	metaxin (MTX)
Glyma09g06480	Medtr4g127620	DUF630 family protein	LOC_Os08g40830	pumilio domain-containing protein PPD1, putative, expressed	GRMZM2G124530	Protein of unknown function (DUF632) (DUF632)
Glyma09g06491	Medtr0002s0280	S12-like, 30S ribosomal protein S12 subfamily protein	LOC_Os12g34062	mitochondrial ribosomal protein S12, putative, expressed	GRMZM2G474534	／
Glyma09g06500	Medtr5g087520	KRR1 small subunit processome component	LOC_Os10g31520	ribosomal RNA assembly protein mis3, putative, expressed	GRMZM2G167809	ribosomal RNA assembly protein (KRR1)
Glyma09g06521	Medtr2g083220	Ypt/Rab-GAP domain of gyp1p superfamily protein	LOC_Os11g37690	TBC domain containing protein, expressed	GRMZM2G007675	TBC1 DOMAIN FAMILY MEMBER GTPASE-ACTIVATING PROTEIN

## Sheet: Table S7
Table S7. Information of two candidate genes
ID	Description	Homologous gene ID in Arabidopsis	Functional annotation of homologous genes in Arabidopsis	GO Biological Process	GO Cellular Compartment	GO Molecular Function	Family
Glyma09g06290	Uncharacterized	AT2G18969	Encodes a atypical member of the bHLH (basic helix-loop-helix) family transcriptional factors.	／	／	／	sufamily not named
Glyma09g06390	Actin regulatory proteins	AT4G30160	Encodes a major actin filament bundling protein that is involved in root hair growth through regulating actin organization in a Ca2+-dependent manner.	cytoskeleton organization	Compartment: cytoplasm	actin binding	gelsolin/villin family

## Sheet: Table S8
Table S8. The average PPD and relative Glyma09g06290 expression level in pods from 13 soybean accessions
Haplotype	Accession	Relative expression	PPD
H1	NJAU_C035	8.78573	0.577243
H1	NJAU_C014	0.615335	0.0375309
H1	NJAU_C088	1.98284	0.00481482
H1	NJAU_C101	0.492944	0.00901235
H1	NJAU_C121	0.241585	0.00814815
H1	NJAU_C160	1.94963	0.00481482
H1	NJAU_C180	3.02931	0.0125926
H1	NJAU_C190	0.425423	0.014321
H2	NJAU_C082	3.39688	0.610494
H2	NJAU_C085	3.58223	0.679506
H2	NJAU_C172	4.73003	0.837531
H3	NJAU_C215	0.53	0.024074
H4	NJAU_C018	1.53508	0.877469
